# Supplementary material for: Histone modification-regulated LncRNA DLEU1 interacts with ASCC2/ALKBH3 complex to drive DNA repair, antioxidant homeostasis and glucose metabolism in gastric cancer
Source: Biomark Res. 2026 Jan 2;14:1. doi: 10.1186/s40364-025-00867-y (PMC12764130; doi:10.1186/s40364-025-00867-y)
Supplement: Supplementary file 1 — Supplementary Material 1 [file 40364_2025_867_MOESM1_ESM.xlsx]

## Sheet: Table 1
Table 1 Relationship between DLEU1 expression and clinicopathologic parameters of gastric cancer patients
Characteristics	Number of case	DLEU1 expression						P value
		Low (n = 102)		%	High (n = 101)		%
Age (years)	203	60.04±10.73			60.92±9.75			0.159
Gender								0.626
Male	154	79	77.5		75	74.3
Female	49	23	22.5		26	25.7
Tumor size								0.569
< 5cm	121	63	61.8		58	57.4
≥ 5cm	82	39	38.2		43	42.6
Location								0.424
Upper stomach	48	20	19.6		28	27.7
Middle stomach	67	38	37.3		29	28.7
Lower stomach	68	35	34.3		33	32.7
Entire stomach	20	9	8.8		11	10.9
Histologic grade								0.422
Well/moderately	152	23	22.5		28	27.7
Poorly/others	51	79	77.5		73	72.3
Depth of invasion								0.040*
T1,T2	17	13	12.7		4	4
T3,T4	186	89	87.3		97	96
Lymphatic metastasis								0.839
Absent	28	15	14.7		13	12.9
Present	175	87	85.3		88	87.1
Venous invasion								0.15
Absent	79	45	44.1		34	33.7
Present	124	57	55.9		67	66.3
Nervous invasion								0.467
Absent	74	40	39.2		34	33.7
Present	129	62	60.8		67	66.3
Distant metastasis								0.423
Absent	175	90	88.2		1385	84.2
Present	28	12	11.8		16	15.8
TNM stage								0.294
I and II	41	24	23.5		17	16.8
III and IV	162	78	76.5		84	83.2

## Sheet: Table 2
Table 2 Univariate and multivariate analysis of clinicopathological factors for disease-free survival in gastric cancer
Variable	Univariate analysis		Multivariate analysis
	HR (95 % CI)	Pa	HR (95 % CI)	Pa
Age	1.138 (0.809-1.603)	0.458
(<60/≥60)
Gender	1.248 (0.852-1.828)	0.256
(Male/Female)
Location	1.147 (0.955-1.378)	0.143
(Upper/middle/lower/Entire)
Tumor size	1.579 (1.125-2.216)	0.008*	1.746 (1.239-2.460)	0.001*
(≥5/<5)
Histologic grade	1.554 (1.030-2.346)	0.036*
(Well, mod/Poor, others)
Depth of tumor	4.489 (1.658-12.158)	0.003*	2.891 (1.057-7.907)	0.039*
(T3,T4/T1,T2)
Vascular invasion	1.750 (1.214-2.523)	0.003*
(Present/Absent)
Nervous invasion	1.861 (1.280-2.704)	0.001*
(Present/Absent)
Lymphatic metastasis	3.376 (1.713-6.654)	0.000*	3.248 (1.629-6.473)	0.001*
(Present/Absent)
Distant metastasis	1.727 (1.102-2.708)	0.017*
(Present/Absent)
TNM stage	3.215 (1.844 -5.607)	0.000*
(III+IV/I+II)
DLEU1	1.635 (1.160-2.302)	0.005*	1.571 (1.113-2.218)	0.010*
(High /Low)
HR Hazard ratio, CI confidence interval, a All statistical tests were 2-sided. Significance level: P < 0.05.

## Sheet: Table 3
Table 3 Univariate and multivariate analysis of clinicopathological factors for overall survival in gastric cancer
Variable	Univariate analysis		Multivariate analysis
	HR (95 % CI)	Pa	HR (95 % CI)	Pa
Age	1.242 (0.873-1.766)	0.229
(<60/≥60)
Gender	1.279 (0.867-1.887)	0.215
(Male/Female)
Location	1.165 (0.966-1.405)	0.109
(Upper/middle/lower/Entire)
Tumor size	1.569 (1.108-2.222)	0.011*	1.786 (1.255-2.541)	0.001*
(≥5/<5)
Histologic grade	1.651 (1.073-2.542)	0.023*
(Well, mod/Poor, others)
Depth of tumor	4.436 (1.728-17.104)	0.004*	3.256 (1.026-10.331)	0.045*
(T3,T4/T1,T2)
Vascular invasion	1.767 (1.212-2.578)	0.003*
(Present/Absent)
Nervous invasion	1.975 (1.336-2.918)	0.001*
(Present/Absent)
Lymphatic metastasis	4.735 (2.083-10.761)	0.000*	4.532 (1.974-10.402)	0.000*
(Present/Absent)
Distant metastasis	1.646 (1.039-2.607)	0.034*
(Present/Absent)
TNM stage	3.912 (2.103-7.277)	0.000*
(III+IV/I+II)
DLEU1	1.728 (1.214-2.459)	0.002*	1.679 (1.177-2.397)	0.004*
(High /Low)
HR Hazard ratio, CI confidence interval, a All statistical tests were 2-sided. Significance level: P < 0.05.

## Sheet: Supplementary Table 1
Supplementary Table 1 List of 50 Significantly upregulated Genes in AGS Cells
Gene Name	Baseline Expression	log2FC	Adjusted P-value (FDR)	Description
TUBA1B	847.7	1.10088	<0.05	tubulin, alpha 1b
HSPA8	395.776	1.01445	<0.05	heat shock 70kDa protein 8
CD55	221.869	1.2959	<0.05	CD55 molecule, decay accelerating factor for complement (Cromer blood group)
G6PD	194.927	1.01599	<0.05	glucose-6-phosphate dehydrogenase
PEG10	178.423	1.35734	<0.05	paternally expressed 10
ATP6V0E1	144.978	1.05585	<0.05	ATPase, H+ transporting, lysosomal 9kDa, V0 subunit e1
KYNU	128.26	2.01865	<0.05	kynureninase
ATP5G1	122.427	1.11914	<0.05	ATP synthase, H+ transporting, mitochondrial Fo complex, subunit C1 (subunit 9)
AQP3	116.74	1.26454	<0.05	aquaporin 3 (Gill blood group)
CAPNS1	99.3755	1.29405	<0.05	calpain, small subunit 1
SRM	97.8575	1.27228	<0.05	spermidine synthase
CHPF	94.17	1.15699	<0.05	chondroitin polymerizing factor
TIMP2	89.8373	1.45899	<0.05	TIMP metallopeptidase inhibitor 2
DHCR24	89.8139	1.27148	<0.05	24-dehydrocholesterol reductase
FASN	89.2116	1.06092	<0.05	fatty acid synthase
PSMA3	88.0654	1.30389	<0.05	proteasome (prosome, macropain) subunit, alpha type, 3
KRT17	87.418	1.56905	<0.05	keratin 17, type I
L1CAM	87.1783	1.02245	<0.05	L1 cell adhesion molecule
PMP22	86.8055	1.53657	<0.05	peripheral myelin protein 22
SND1	86.1632	1.4178	<0.05	staphylococcal nuclease and tudor domain containing 1
IPO5	84.9813	1.15835	<0.05	importin 5
LIMA1	71.1921	1.16325	<0.05	LIM domain and actin binding 1
SRGN	68.6107	1.17193	<0.05	serglycin
OGDH	66.5618	1.15419	<0.05	oxoglutarate (alpha-ketoglutarate) dehydrogenase (lipoamide)
INSIG1	64.4571	2.05075	<0.05	insulin induced gene 1
CCND1	63.1617	1.22263	<0.05	cyclin D1
SPOCK1	58.2795	1.58829	<0.05	sparc/osteonectin, cwcv and kazal-like domains proteoglycan (testican) 1
FKBP4	53.1298	1.13717	<0.05	FK506 binding protein 4, 59kDa
NIPA2	50.9367	1.07948	<0.05	non imprinted in Prader-Willi/Angelman syndrome 2
SPTSSA	49.3431	1.07587	<0.05	serine palmitoyltransferase, small subunit A
HSPH1	48.9651	1.03084	<0.05	heat shock 105kDa/110kDa protein 1
PRSS23	48.652	1.06932	<0.05	protease, serine, 23
TMEM147	46.1203	1.07714	<0.05	transmembrane protein 147
CDA	42.732	1.62511	<0.05	cytidine deaminase
CYCS	42.6271	1.16894	<0.05	cytochrome c, somatic
SFXN3	42.3932	1.4476	<0.05	sideroflexin 3
MOSPD1	41.1989	1.15259	<0.05	motile sperm domain containing 1
GLRX5	40.7145	1.26449	<0.05	glutaredoxin 5
IFIT2	40.3778	1.30887	<0.05	interferon-induced protein with tetratricopeptide repeats 2
TMEM109	39.2275	1.39829	<0.05	transmembrane protein 109
MUC1	39.2239	2.23988	<0.05	mucin 1, cell surface associated
MELK	39.0778	1.23865	<0.05	maternal embryonic leucine zipper kinase
GPRC5A	39.0672	1.04909	<0.05	G protein-coupled receptor, class C, group 5, member A
C14orf1	37.9847	1.64212	<0.05	chromosome 14 open reading frame 1
IFIT3	37.4201	1.68575	<0.05	interferon-induced protein with tetratricopeptide repeats 3
ST6GALNAC4	34.5586	1.54784	<0.05	ST6 (alpha-N-acetyl-neuraminyl-2,3-beta-galactosyl-1,3)-N-acetylgalactosaminide alpha-2,6-sialyltransferase 4
RITA1	34.3834	1.62476	<0.05	RBPJ interacting and tubulin associated 1
ITPR3	33.8533	1.03472	<0.05	inositol 1,4,5-trisphosphate receptor, type 3
RARRES2	33.3417	1.55204	<0.05	retinoic acid receptor responder (tazarotene induced) 2
PIK3R3	33.2172	1.26029	<0.05	phosphoinositide-3-kinase, regulatory subunit 3 (gamma)

## Sheet: Supplementary Table 2
Supplementary Table 2 Differential Gene Enrichment between E2F1-ChIP and Input ChIP-seq in HGC27 Cells
chr	start	end	length	abs_summit	pileup	minus_log10(pvalue)	fold_enrichment	minus_log10(qvalue)	Tid	Gid	symbol	Promoter_0_1kb	Promoter_1_2kb	Promoter_2_3kb	Promoter_3_4kb	Promoter_4_5kb	UTR5	UTR3	Exon_1st	Exon_Other	Intron_1st	Intron_Other	Downstream_0_3kb	Distal_Intergenic
11	5224862	5226140	1279	5225075	139	206.215	50.0255	196.725	ENST00000408104	ENSG00000221031	CoTC_ribozyme	TRUE	---	---	---	---	---	---	---	---	---	---	---	---
11	5224862	5226140	1279	5225075	139	206.215	50.0255	196.725	ENST00000644706	---	CoTC_ribozyme	---	---	---	---	---	---	---	TRUE	---	---	---	---	---
11	5224862	5226140	1279	5225075	139	206.215	50.0255	196.725	ENSG00000244734	---	HBB	---	---	---	---	---	---	---	---	---	---	---	TRUE	---
6	73520855	73521281	427	73521137	56	62.8443	20.3675	56.3734	ENST00000429386	ENSG00000229862	AL121972.2	---	---	TRUE	---	---	---	---	---	---	---	---	---	---
6	73520855	73521281	427	73521137	56	62.8443	20.3675	56.3734	ENST00000455918	ENSG00000156508	EEF1A1	---	---	---	---	---	---	---	---	---	---	TRUE	---	---
19	3526161	3526445	285	3526307	79	74.6623	16.8911	68.1394	ENST00000516599	ENSG00000252408	SNORD38	---	---	---	---	TRUE	---	---	---	---	---	---	---	---
19	3526161	3526445	285	3526307	79	74.6623	16.8911	68.1394	ENST00000441788	ENSG00000105325	FZR1	---	---	---	---	---	---	---	---	TRUE	---	---	---	---
19	3526161	3526445	285	3526307	79	74.6623	16.8911	68.1394	ENST00000652521	---	FZR1	---	---	---	---	---	---	---	---	TRUE	---	---	---	---
19	3526161	3526445	285	3526307	79	74.6623	16.8911	68.1394	ENST00000588327	ENSG00000105325	FZR1	---	---	---	---	---	---	---	---	TRUE	---	---	---	---
19	3526161	3526445	285	3526307	79	74.6623	16.8911	68.1394	ENST00000591290	ENSG00000105325	FZR1	---	---	---	---	---	---	---	---	TRUE	---	---	---	---
19	3526161	3526445	285	3526307	79	74.6623	16.8911	68.1394	ENST00000395095	ENSG00000105325	FZR1	---	---	---	---	---	---	---	---	TRUE	---	---	---	---
19	3526161	3526445	285	3526307	79	74.6623	16.8911	68.1394	ENST00000313639	ENSG00000105325	FZR1	---	---	---	---	---	---	---	---	TRUE	---	---	---	---
19	3526161	3526445	285	3526307	79	74.6623	16.8911	68.1394	ENST00000592214	ENSG00000105325	FZR1	---	---	---	---	---	---	---	---	TRUE	---	---	---	---
22	29801907	29802306	400	29802104	43	43.9712	15.7223	37.7567	ENST00000542393	ENSG00000100325	ASCC2	---	---	---	---	---	---	---	---	TRUE	---	---	---	---
22	29801907	29802306	400	29802104	43	43.9712	15.7223	37.7567	ENST00000307790	ENSG00000100325	ASCC2	---	---	---	---	---	---	---	---	TRUE	---	---	---	---
22	29801907	29802306	400	29802104	43	43.9712	15.7223	37.7567	ENST00000487486	ENSG00000100325	ASCC2	---	---	---	---	---	---	---	---	TRUE	---	---	---	---
22	29801907	29802306	400	29802104	43	43.9712	15.7223	37.7567	ENST00000397771	ENSG00000100325	ASCC2	---	---	---	---	---	---	---	---	TRUE	---	---	---	---
22	29801907	29802306	400	29802104	43	43.9712	15.7223	37.7567	Intergenic_22_272	---	ASCC2	---	---	---	---	---	---	---	---	---	---	---	---	TRUE
22	29804582	29804879	298	29804760	38	37.1285	13.9357	31.1271	ENST00000458594	ENSG00000100325	ASCC2	---	---	---	---	---	---	TRUE	---	TRUE	---	---	---	---
22	29804582	29804879	298	29804760	38	37.1285	13.9357	31.1271	ENST00000487486	ENSG00000100325	ASCC2	---	---	---	---	---	---	---	TRUE	---	---	---	---	---
22	29804582	29804879	298	29804760	38	37.1285	13.9357	31.1271	ENST00000542393	ENSG00000100325	ASCC2	---	---	---	---	---	---	---	---	TRUE	---	---	---	---
22	29804582	29804879	298	29804760	38	37.1285	13.9357	31.1271	ENST00000307790	ENSG00000100325	ASCC2	---	---	---	---	---	---	---	---	TRUE	---	---	---	---
22	29804582	29804879	298	29804760	38	37.1285	13.9357	31.1271	ENST00000397771	ENSG00000100325	ASCC2	---	---	---	---	---	---	---	---	TRUE	---	---	---	---
22	29804582	29804879	298	29804760	38	37.1285	13.9357	31.1271	Intergenic_22_272	---	ASCC2	---	---	---	---	---	---	---	---	---	---	---	---	TRUE
3	17401952	17402282	331	17402128	33	30.5608	12.1491	24.8433	ENST00000471679	ENSG00000131374	TBC1D5	---	---	---	---	---	---	---	---	---	---	TRUE	---	---
3	17401952	17402282	331	17402128	33	30.5608	12.1491	24.8433	Intergenic_3_141	---	TBC1D5	---	---	---	---	---	---	---	---	---	---	---	---	TRUE
22	29825040	29825284	245	29825165	31	28.0193	11.4344	22.4331	ENST00000458594	ENSG00000100325	ASCC2	---	---	---	---	---	---	TRUE	---	TRUE	---	---	---	---
22	29825040	29825284	245	29825165	31	28.0193	11.4344	22.4331	ENST00000453160	ENSG00000100325	ASCC2	---	---	---	---	---	---	TRUE	---	TRUE	---	---	---	---
22	29825040	29825284	245	29825165	31	28.0193	11.4344	22.4331	ENST00000463203	ENSG00000100325	ASCC2	---	---	---	---	---	---	---	TRUE	---	---	---	---	---
22	29825040	29825284	245	29825165	31	28.0193	11.4344	22.4331	ENST00000542393	ENSG00000100325	ASCC2	---	---	---	---	---	---	---	---	TRUE	---	---	---	---
22	29825040	29825284	245	29825165	31	28.0193	11.4344	22.4331	ENST00000307790	ENSG00000100325	ASCC2	---	---	---	---	---	---	---	---	TRUE	---	---	---	---
22	29825040	29825284	245	29825165	31	28.0193	11.4344	22.4331	ENST00000397771	ENSG00000100325	ASCC2	---	---	---	---	---	---	---	---	TRUE	---	---	---	---
22	29825040	29825284	245	29825165	31	28.0193	11.4344	22.4331	ENST00000431535	ENSG00000100325	ASCC2	---	---	---	---	---	---	---	---	TRUE	---	---	---	---
22	29825040	29825284	245	29825165	31	28.0193	11.4344	22.4331	ENST00000495967	ENSG00000100325	ASCC2	---	---	---	---	---	---	---	---	TRUE	---	---	---	---
22	29825040	29825284	245	29825165	31	28.0193	11.4344	22.4331	ENST00000412689	ENSG00000100325	ASCC2	---	---	---	---	---	---	---	---	TRUE	---	---	---	---
22	29825040	29825284	245	29825165	31	28.0193	11.4344	22.4331	ENST00000465667	ENSG00000100325	ASCC2	---	---	---	---	---	---	---	---	TRUE	---	---	---	---
22	29825040	29825284	245	29825165	31	28.0193	11.4344	22.4331	ENST00000495681	ENSG00000100325	ASCC2	---	---	---	---	---	---	---	---	TRUE	---	---	---	---
22	29825040	29825284	245	29825165	31	28.0193	11.4344	22.4331	ENST00000462454	ENSG00000100325	ASCC2	---	---	---	---	---	---	---	---	TRUE	---	---	---	---
22	29825040	29825284	245	29825165	31	28.0193	11.4344	22.4331	ENST00000460313	ENSG00000100325	ASCC2	---	---	---	---	---	---	---	---	TRUE	---	---	---	---
22	29825040	29825284	245	29825165	31	28.0193	11.4344	22.4331	Intergenic_22_272	---	ASCC2	---	---	---	---	---	---	---	---	---	---	---	---	TRUE
22	29788991	29789215	225	29789111	32	27.1151	10.6051	21.58	ENST00000458594	ENSG00000100325	ASCC2	---	---	---	---	---	---	TRUE	---	TRUE	---	---	---	---
22	29788991	29789215	225	29789111	32	27.1151	10.6051	21.58	ENST00000542393	ENSG00000100325	ASCC2	---	---	---	---	---	---	---	---	TRUE	---	---	---	---
22	29788991	29789215	225	29789111	32	27.1151	10.6051	21.58	ENST00000307790	ENSG00000100325	ASCC2	---	---	---	---	---	---	---	---	TRUE	---	---	---	---
22	29788991	29789215	225	29789111	32	27.1151	10.6051	21.58	ENST00000487486	ENSG00000100325	ASCC2	---	---	---	---	---	---	---	---	TRUE	---	---	---	---
22	29788991	29789215	225	29789111	32	27.1151	10.6051	21.58	ENST00000397771	ENSG00000100325	ASCC2	---	---	---	---	---	---	---	---	TRUE	---	---	---	---
22	29788991	29789215	225	29789111	32	27.1151	10.6051	21.58	Intergenic_22_272	---	ASCC2	---	---	---	---	---	---	---	---	---	---	---	---	TRUE
1	2759499	2759886	388	2759610	33	27.4952	10.4882	21.9405	ENST00000637179	ENSG00000215912	TTC34	---	---	---	---	---	---	---	---	---	---	TRUE	---	---
1	2759499	2759886	388	2759610	33	27.4952	10.4882	21.9405	Intergenic_1_65	---	TTC34	---	---	---	---	---	---	---	---	---	---	---	---	TRUE
X	78103805	78104322	518	78104067	28	24.3079	10.3624	18.918	ENST00000476531	ENSG00000102144	PGK1	---	---	---	---	---	---	---	---	---	---	TRUE	---	---
22	29825534	29825821	288	29825652	27	23.0995	10.0051	17.7746	ENST00000458594	ENSG00000100325	ASCC2	---	---	---	---	---	---	TRUE	---	TRUE	---	---	---	---
22	29825534	29825821	288	29825652	27	23.0995	10.0051	17.7746	ENST00000453160	ENSG00000100325	ASCC2	---	---	---	---	---	---	TRUE	---	TRUE	---	---	---	---
22	29825534	29825821	288	29825652	27	23.0995	10.0051	17.7746	ENST00000477074	ENSG00000100325	ASCC2	---	---	---	---	---	---	---	TRUE	---	---	---	---	---
22	29825534	29825821	288	29825652	27	23.0995	10.0051	17.7746	ENST00000307790	ENSG00000100325	ASCC2	---	---	---	---	---	---	---	---	TRUE	---	---	---	---
22	29825534	29825821	288	29825652	27	23.0995	10.0051	17.7746	ENST00000397771	ENSG00000100325	ASCC2	---	---	---	---	---	---	---	---	TRUE	---	---	---	---
22	29825534	29825821	288	29825652	27	23.0995	10.0051	17.7746	ENST00000431535	ENSG00000100325	ASCC2	---	---	---	---	---	---	---	---	TRUE	---	---	---	---
22	29825534	29825821	288	29825652	27	23.0995	10.0051	17.7746	ENST00000412689	ENSG00000100325	ASCC2	---	---	---	---	---	---	---	---	TRUE	---	---	---	---
22	29825534	29825821	288	29825652	27	23.0995	10.0051	17.7746	ENST00000465667	ENSG00000100325	ASCC2	---	---	---	---	---	---	---	---	TRUE	---	---	---	---
22	29825534	29825821	288	29825652	27	23.0995	10.0051	17.7746	ENST00000495681	ENSG00000100325	ASCC2	---	---	---	---	---	---	---	---	TRUE	---	---	---	---
22	29825534	29825821	288	29825652	27	23.0995	10.0051	17.7746	ENST00000460313	ENSG00000100325	ASCC2	---	---	---	---	---	---	---	---	TRUE	---	---	---	---
22	29825534	29825821	288	29825652	27	23.0995	10.0051	17.7746	Intergenic_22_272	---	ASCC2	---	---	---	---	---	---	---	---	---	---	---	---	TRUE
1	2695706	2696201	496	2695812	29	23.8443	9.78863	18.481	ENST00000637179	ENSG00000215912	TTC34	---	---	---	---	---	---	---	---	---	---	TRUE	---	---
1	2695706	2696201	496	2695812	29	23.8443	9.78863	18.481	Intergenic_1_65	---	TTC34	---	---	---	---	---	---	---	---	---	---	---	---	TRUE
3	12688874	12689120	247	12688992	26	21.9063	9.64778	16.6451	Intergenic_3_90	---	SLC6A1-AS1	---	---	---	---	---	---	---	---	---	---	---	---	TRUE
1	2747476	2749150	1675	2748471	40	27.637	8.65671	22.0754	ENST00000637179	ENSG00000215912	TTC34	---	---	---	---	---	---	---	---	---	---	TRUE	---	---
1	2747476	2749150	1675	2748471	40	27.637	8.65671	22.0754	Intergenic_1_65	---	TTC34	---	---	---	---	---	---	---	---	---	---	---	---	TRUE
14	99927977	99928224	248	99928109	23	18.4232	8.5758	13.3593	ENST00000553313	ENSG00000066629	EML1	---	---	---	---	---	---	---	---	---	---	TRUE	---	---
22	29800945	29801165	221	29801035	22	17.2965	8.21848	12.2901	ENST00000458594	ENSG00000100325	ASCC2	---	---	---	---	---	---	TRUE	---	TRUE	---	---	---	---
22	29800945	29801165	221	29801035	22	17.2965	8.21848	12.2901	ENST00000542393	ENSG00000100325	ASCC2	---	---	---	---	---	---	---	---	TRUE	---	---	---	---
22	29800945	29801165	221	29801035	22	17.2965	8.21848	12.2901	ENST00000307790	ENSG00000100325	ASCC2	---	---	---	---	---	---	---	---	TRUE	---	---	---	---
22	29800945	29801165	221	29801035	22	17.2965	8.21848	12.2901	ENST00000487486	ENSG00000100325	ASCC2	---	---	---	---	---	---	---	---	TRUE	---	---	---	---
22	29800945	29801165	221	29801035	22	17.2965	8.21848	12.2901	ENST00000397771	ENSG00000100325	ASCC2	---	---	---	---	---	---	---	---	TRUE	---	---	---	---
22	29800945	29801165	221	29801035	22	17.2965	8.21848	12.2901	ENST00000411532	ENSG00000100325	ASCC2	---	---	---	---	---	---	---	---	TRUE	---	---	---	---
22	29800945	29801165	221	29801035	22	17.2965	8.21848	12.2901	Intergenic_22_272	---	ASCC2	---	---	---	---	---	---	---	---	---	---	---	---	TRUE
14	105233647	105234220	574	105233853	21	16.1882	7.86115	11.2412	ENST00000548421	ENSG00000185024	BRF1	---	---	---	---	---	---	---	---	---	---	TRUE	---	---
14	105233647	105234220	574	105233853	21	16.1882	7.86115	11.2412	Intergenic_14_948	---	BRF1	---	---	---	---	---	---	---	---	---	---	---	---	TRUE
2	87428495	87428740	246	87428638	30	20.4295	7.77143	15.2569	Intergenic_2_794	---	AC068279.1	---	---	---	---	---	---	---	---	---	---	---	---	TRUE
22	29793321	29793723	403	29793404	20	15.0991	7.50383	10.2107	ENST00000458594	ENSG00000100325	ASCC2	---	---	---	---	---	---	TRUE	---	TRUE	---	---	---	---
22	29793321	29793723	403	29793404	20	15.0991	7.50383	10.2107	ENST00000542393	ENSG00000100325	ASCC2	---	---	---	---	---	---	---	---	TRUE	---	---	---	---
22	29793321	29793723	403	29793404	20	15.0991	7.50383	10.2107	ENST00000307790	ENSG00000100325	ASCC2	---	---	---	---	---	---	---	---	TRUE	---	---	---	---
22	29793321	29793723	403	29793404	20	15.0991	7.50383	10.2107	ENST00000487486	ENSG00000100325	ASCC2	---	---	---	---	---	---	---	---	TRUE	---	---	---	---
22	29793321	29793723	403	29793404	20	15.0991	7.50383	10.2107	ENST00000397771	ENSG00000100325	ASCC2	---	---	---	---	---	---	---	---	TRUE	---	---	---	---
22	29793321	29793723	403	29793404	20	15.0991	7.50383	10.2107	Intergenic_22_272	---	ASCC2	---	---	---	---	---	---	---	---	---	---	---	---	TRUE
22	29822313	29822503	191	29822390	20	15.0991	7.50383	10.2107	ENST00000458594	ENSG00000100325	ASCC2	---	---	---	---	---	---	TRUE	---	TRUE	---	---	---	---
22	29822313	29822503	191	29822390	20	15.0991	7.50383	10.2107	ENST00000542393	ENSG00000100325	ASCC2	---	---	---	---	---	---	---	---	TRUE	---	---	---	---
22	29822313	29822503	191	29822390	20	15.0991	7.50383	10.2107	ENST00000307790	ENSG00000100325	ASCC2	---	---	---	---	---	---	---	---	TRUE	---	---	---	---
22	29822313	29822503	191	29822390	20	15.0991	7.50383	10.2107	ENST00000397771	ENSG00000100325	ASCC2	---	---	---	---	---	---	---	---	TRUE	---	---	---	---
22	29822313	29822503	191	29822390	20	15.0991	7.50383	10.2107	ENST00000431535	ENSG00000100325	ASCC2	---	---	---	---	---	---	---	---	TRUE	---	---	---	---
22	29822313	29822503	191	29822390	20	15.0991	7.50383	10.2107	ENST00000495967	ENSG00000100325	ASCC2	---	---	---	---	---	---	---	---	TRUE	---	---	---	---
22	29822313	29822503	191	29822390	20	15.0991	7.50383	10.2107	ENST00000412689	ENSG00000100325	ASCC2	---	---	---	---	---	---	---	---	TRUE	---	---	---	---
22	29822313	29822503	191	29822390	20	15.0991	7.50383	10.2107	ENST00000465667	ENSG00000100325	ASCC2	---	---	---	---	---	---	---	---	TRUE	---	---	---	---
22	29822313	29822503	191	29822390	20	15.0991	7.50383	10.2107	ENST00000463203	ENSG00000100325	ASCC2	---	---	---	---	---	---	---	---	TRUE	---	---	---	---
22	29822313	29822503	191	29822390	20	15.0991	7.50383	10.2107	Intergenic_22_272	---	ASCC2	---	---	---	---	---	---	---	---	---	---	---	---	TRUE
5	49044885	49045082	198	49044984	23	16.3117	7.40346	11.3579	Intergenic_5_405	---	CCL28	---	---	---	---	---	---	---	---	---	---	---	---	TRUE
2	91519238	91519467	230	91519339	19	14.03	7.1465	9.20151	Intergenic_2_875	---	AC244205.2	---	---	---	---	---	---	---	---	---	---	---	---	TRUE
X	156030410	156030721	312	156030576	70	38.1287	7.12358	32.0935	ENST00000507418	ENSG00000227159	DDX11L16	---	---	TRUE	---	---	---	---	---	---	---	---	---	---
15	20102282	20102527	246	20102425	27	17.4206	7.01936	12.4073	Intergenic_15_10	---	IGHVIII-82	---	---	---	---	---	---	---	---	---	---	---	---	TRUE
2	87416127	87416361	235	87416245	18	12.9818	6.78918	8.22012	Intergenic_2_794	---	AC068279.1	---	---	---	---	---	---	---	---	---	---	---	---	TRUE
3	91260255	91260412	158	91260338	18	12.9818	6.78918	8.22012	Intergenic_3_725	---	FRG2C	---	---	---	---	---	---	---	---	---	---	---	---	TRUE
15	67839915	67840309	395	67840198	18	12.9818	6.78918	8.22012	ENST00000383898	ENSG00000206625	RNU6-1	TRUE	---	---	---	---	---	---	---	---	---	---	---	---
15	67839915	67840309	395	67840198	18	12.9818	6.78918	8.22012	ENST00000502156	ENSG00000245719	AC009292.1	---	TRUE	---	---	---	---	---	---	---	---	---	---	---
15	67839915	67840309	395	67840198	18	12.9818	6.78918	8.22012	ENST00000560577	ENSG00000259410	AC009292.2	---	---	---	---	---	---	---	---	---	---	TRUE	---	---
1	2690008	2690900	893	2690559	21	14.2672	6.78651	9.42571	ENST00000637179	ENSG00000215912	TTC34	---	---	---	---	---	---	---	---	---	---	TRUE	---	---
1	2690008	2690900	893	2690559	21	14.2672	6.78651	9.42571	Intergenic_1_65	---	TTC34	---	---	---	---	---	---	---	---	---	---	---	---	TRUE
2	1222711	1223247	537	1223075	21	14.2672	6.78651	9.42571	ENST00000472606	ENSG00000172554	SNTG2	---	---	---	---	---	---	---	---	---	---	TRUE	---	---
14	105628054	105628895	842	105628259	18	12.8033	6.68572	8.05512	ENST00000390543	ENSG00000211892	IGHG4	---	---	TRUE	---	---	---	---	---	---	---	---	---	---
10	128464434	128464624	191	128464522	54	28.2465	6.49165	22.6454	Intergenic_10_1258	---	FANK1	---	---	---	---	---	---	---	---	---	---	---	---	TRUE
1	123679325	123679499	175	123679442	20	13.2732	6.47803	8.49237	Intergenic_1_1442	---	ST7L	---	---	---	---	---	---	---	---	---	---	---	---	TRUE
8	44642302	44642558	257	44642428	17	11.9558	6.43185	7.25871	Intergenic_8_492	---	ANK1	---	---	---	---	---	---	---	---	---	---	---	---	TRUE
11	12640971	12641150	180	12641081	17	11.9558	6.43185	7.25871	ENST00000656758	---	MICAL2	---	---	---	---	---	---	---	---	---	---	TRUE	---	---
1	2671506	2672416	911	2671915	43	22.7908	6.30559	17.4842	ENST00000637179	ENSG00000215912	TTC34	---	---	---	---	---	---	---	---	---	---	TRUE	---	---
1	2671506	2672416	911	2671915	43	22.7908	6.30559	17.4842	Intergenic_1_65	---	TTC34	---	---	---	---	---	---	---	---	---	---	---	---	TRUE
22	11067311	11067552	242	11067433	23	14.1741	6.28995	9.33741	ENST00000624155	ENSG00000279973	CU104787.1	---	---	---	---	---	---	---	---	---	TRUE	---	---	---
7	58217409	58217617	209	58217548	17	11.654	6.25636	6.97864	Intergenic_7_580	---	AC118758.3	---	---	---	---	---	---	---	---	---	---	---	---	TRUE
5	47749905	47750078	174	47749978	33	18.2032	6.20047	13.1519	Intergenic_5_405	---	CCL28	---	---	---	---	---	---	---	---	---	---	---	---	TRUE
1	976890	977117	228	976993	16	10.953	6.07453	6.32431	ENST00000433179	ENSG00000187642	PERM1	---	---	---	---	---	---	---	---	---	---	TRUE	---	---
1	976890	977117	228	976993	16	10.953	6.07453	6.32431	ENSG00000187583	---	PLEKHN1	---	---	---	---	---	---	---	---	---	---	---	TRUE	---
20	63571143	63571610	468	63571273	16	10.953	6.07453	6.32431	ENST00000479540	ENSG00000130589	HELZ2	---	---	---	---	---	---	---	---	TRUE	---	---	---	---
22	29806752	29806955	204	29806834	16	10.953	6.07453	6.32431	ENST00000458594	ENSG00000100325	ASCC2	---	---	---	---	---	---	TRUE	---	TRUE	---	---	---	---
22	29806752	29806955	204	29806834	16	10.953	6.07453	6.32431	ENST00000542393	ENSG00000100325	ASCC2	---	---	---	---	---	---	---	---	TRUE	---	---	---	---
22	29806752	29806955	204	29806834	16	10.953	6.07453	6.32431	ENST00000307790	ENSG00000100325	ASCC2	---	---	---	---	---	---	---	---	TRUE	---	---	---	---
22	29806752	29806955	204	29806834	16	10.953	6.07453	6.32431	ENST00000472433	ENSG00000100325	ASCC2	---	---	---	---	---	---	---	---	TRUE	---	---	---	---
22	29806752	29806955	204	29806834	16	10.953	6.07453	6.32431	ENST00000397771	ENSG00000100325	ASCC2	---	---	---	---	---	---	---	---	TRUE	---	---	---	---
22	29806752	29806955	204	29806834	16	10.953	6.07453	6.32431	ENST00000478812	ENSG00000100325	ASCC2	---	---	---	---	---	---	---	---	TRUE	---	---	---	---
22	29806752	29806955	204	29806834	16	10.953	6.07453	6.32431	Intergenic_22_272	---	ASCC2	---	---	---	---	---	---	---	---	---	---	---	---	TRUE
21	8258668	8259217	550	8258841	104	47.4326	6.02087	41.1444	ENST00000629969	ENSG00000281383	FP671120.4	---	---	---	TRUE	---	---	---	---	---	---	---	---	---
21	8258668	8259217	550	8258841	104	47.4326	6.02087	41.1444	ENSG00000277739	---	RNA5-8SN1	---	---	---	---	---	---	---	---	---	---	---	TRUE	---
1	2659703	2660399	697	2660022	41	21.064	6.01897	15.8527	ENST00000637179	ENSG00000215912	TTC34	---	---	---	---	---	---	---	---	---	---	TRUE	---	---
1	2659703	2660399	697	2660022	41	21.064	6.01897	15.8527	Intergenic_1_65	---	TTC34	---	---	---	---	---	---	---	---	---	---	---	---	TRUE
1	2683985	2684555	571	2684083	41	21.064	6.01897	15.8527	ENST00000637179	ENSG00000215912	TTC34	---	---	---	---	---	---	---	---	---	---	TRUE	---	---
1	2683985	2684555	571	2684083	41	21.064	6.01897	15.8527	Intergenic_1_65	---	TTC34	---	---	---	---	---	---	---	---	---	---	---	---	TRUE
21	25879949	25880202	254	25880091	23	13.6233	6.01659	8.8206	ENSG00000142192	---	APP	---	---	---	---	---	---	---	---	---	---	---	TRUE	---
21	25879949	25880202	254	25880091	23	13.6233	6.01659	8.8206	Intergenic_21_200	---	APP	---	---	---	---	---	---	---	---	---	---	---	---	TRUE
1	2686277	2687054	778	2686647	19	11.9462	5.97668	7.25171	ENST00000637179	ENSG00000215912	TTC34	---	---	---	---	---	---	---	---	---	---	TRUE	---	---
1	2686277	2687054	778	2686647	19	11.9462	5.97668	7.25171	Intergenic_1_65	---	TTC34	---	---	---	---	---	---	---	---	---	---	---	---	TRUE
1	2672640	2673203	564	2672932	26	14.7524	5.9741	9.88532	ENST00000637179	ENSG00000215912	TTC34	---	---	---	---	---	---	---	---	---	---	TRUE	---	---
1	2672640	2673203	564	2672932	26	14.7524	5.9741	9.88532	Intergenic_1_65	---	TTC34	---	---	---	---	---	---	---	---	---	---	---	---	TRUE
1	31431788	31431990	203	31431908	25	14.1993	5.90615	9.36165	ENST00000536384	ENSG00000168528	SERINC2	---	---	---	---	---	---	---	---	---	---	TRUE	---	---
X	115732420	115732987	568	115732570	40	20.2156	5.87566	15.0531	ENST00000430756	ENSG00000235244	DANT2	---	---	---	---	---	---	---	---	---	---	TRUE	---	---
X	115732420	115732987	568	115732570	40	20.2156	5.87566	15.0531	Intergenic_X_1059	---	DANT2	---	---	---	---	---	---	---	---	---	---	---	---	TRUE
5	48690012	48690225	214	48690096	18	11.3463	5.86107	6.6913	Intergenic_5_405	---	CCL28	---	---	---	---	---	---	---	---	---	---	---	---	TRUE
22	20025077	20025441	365	20025181	18	11.3463	5.86107	6.6913	ENST00000476940	ENSG00000183597	TANGO2	---	---	---	---	---	---	---	---	---	---	TRUE	---	---
17	43246509	43246740	232	43246642	31	16.4526	5.83574	11.4918	ENST00000619465	ENSG00000274432	U2	TRUE	---	---	---	---	---	---	---	---	---	---	---	---
17	43246509	43246740	232	43246642	31	16.4526	5.83574	11.4918	ENST00000619529	ENSG00000236383	LINC00854	---	---	---	---	---	---	---	---	---	---	TRUE	---	---
21	8257787	8258524	738	8257993	113	49.5019	5.79237	43.1835	ENST00000629969	ENSG00000281383	FP671120.4	---	---	TRUE	---	---	---	---	---	---	---	---	---	---
21	8257787	8258524	738	8257993	113	49.5019	5.79237	43.1835	ENSG00000277739	---	RNA5-8SN1	---	---	---	---	---	---	---	---	---	---	---	TRUE	---
12	133265035	133265255	221	133265136	48	23.1597	5.78347	17.8333	Intergenic_12_1470	---	ZNF10	---	---	---	---	---	---	---	---	---	---	---	---	TRUE
5	14347099	14347300	202	14347191	22	12.7162	5.7659	7.97215	ENST00000508717	ENSG00000038382	TRIO	---	---	---	---	---	---	---	---	---	---	TRUE	---	---
1	145996591	145996848	258	145996735	39	19.3776	5.73235	14.2627	ENST00000488537	ENSG00000265972	TXNIP	TRUE	---	---	---	---	---	---	---	---	---	---	---	---
11	5226446	5226847	402	5226547	15	9.97465	5.7172	5.4141	ENST00000408104	ENSG00000221031	CoTC_ribozyme	---	TRUE	---	---	---	---	---	---	---	---	---	---	---
11	5226446	5226847	402	5226547	15	9.97465	5.7172	5.4141	ENST00000485743	ENSG00000244734	HBB	---	---	---	---	---	---	TRUE	---	TRUE	---	---	---	---
19	10116250	10116436	187	10116380	15	9.97465	5.7172	5.4141	ENST00000590158	ENSG00000130811	EIF3G	---	---	---	---	---	---	---	TRUE	---	---	---	---	---
19	10116250	10116436	187	10116380	15	9.97465	5.7172	5.4141	ENST00000589009	ENSG00000130811	EIF3G	---	---	---	---	---	---	---	---	TRUE	---	---	---	---
19	10116250	10116436	187	10116380	15	9.97465	5.7172	5.4141	ENSG00000243207	---	PPAN-P2RY11	---	---	---	---	---	---	---	---	---	---	---	TRUE	---
19	10116250	10116436	187	10116380	15	9.97465	5.7172	5.4141	ENSG00000244165	---	P2RY11	---	---	---	---	---	---	---	---	---	---	---	TRUE	---
19	44845921	44846312	392	44846199	15	9.97465	5.7172	5.4141	ENST00000252485	ENSG00000130202	NECTIN2	---	---	---	---	---	TRUE	---	TRUE	---	---	---	---	---
1	2652160	2652489	330	2652336	73	32.8957	5.7117	27.0695	ENST00000637179	ENSG00000215912	TTC34	---	---	---	---	---	---	---	---	---	---	TRUE	---	---
1	2652160	2652489	330	2652336	73	32.8957	5.7117	27.0695	Intergenic_1_65	---	TTC34	---	---	---	---	---	---	---	---	---	---	---	---	TRUE
5	48356628	48356785	158	48356740	26	13.7815	5.54249	8.97049	Intergenic_5_405	---	CCL28	---	---	---	---	---	---	---	---	---	---	---	---	TRUE
1	2674427	2675272	846	2674556	29	14.7549	5.47101	9.88754	ENST00000637179	ENSG00000215912	TTC34	---	---	---	---	---	---	---	---	---	---	TRUE	---	---
1	2674427	2675272	846	2674556	29	14.7549	5.47101	9.88754	Intergenic_1_65	---	TTC34	---	---	---	---	---	---	---	---	---	---	---	---	TRUE
5	47671654	47671820	167	47671748	29	14.7549	5.47101	9.88754	Intergenic_5_405	---	CCL28	---	---	---	---	---	---	---	---	---	---	---	---	TRUE
3	91846743	91847156	414	91846836	14	9.0223	5.35988	4.53198	Intergenic_3_727	---	FRG2C	---	---	---	---	---	---	---	---	---	---	---	---	TRUE
4	59519117	59519480	364	59519331	14	9.0223	5.35988	4.53198	Intergenic_4_499	---	KIAA1211	---	---	---	---	---	---	---	---	---	---	---	---	TRUE
6	59596966	59597135	170	59597035	14	9.0223	5.35988	4.53198	Intergenic_6_752	---	GFRAL	---	---	---	---	---	---	---	---	---	---	---	---	TRUE
13	17788862	17789032	171	17788949	14	9.0223	5.35988	4.53198	Intergenic_13_1	---	ZNF10	---	---	---	---	---	---	---	---	---	---	---	---	TRUE
14	105645981	105646490	510	105646336	14	9.0223	5.35988	4.53198	ENST00000390545	ENSG00000211893	IGHG2	---	TRUE	---	---	---	---	---	---	---	---	---	---	---
14	105645981	105646490	510	105646336	14	9.0223	5.35988	4.53198	ENSG00000253364	---	AL928742.1	---	---	---	---	---	---	---	---	---	---	---	TRUE	---
18	17531736	17531927	192	17531818	14	9.0223	5.35988	4.53198	Intergenic_18_195	---	GRAMD4P7	---	---	---	---	---	---	---	---	---	---	---	---	TRUE
18	20072421	20072577	157	20072523	14	9.0223	5.35988	4.53198	Intergenic_18_195	---	GRAMD4P7	---	---	---	---	---	---	---	---	---	---	---	---	TRUE
18	22171029	22172321	1293	22172173	14	9.0223	5.35988	4.53198	ENST00000584201	ENSG00000266010	GATA6-AS1	---	---	TRUE	---	---	---	---	---	---	---	---	---	---
18	22171029	22172321	1293	22172173	14	9.0223	5.35988	4.53198	ENST00000581694	ENSG00000141448	GATA6	---	---	---	---	---	---	---	TRUE	---	---	---	---	---
18	22171029	22172321	1293	22172173	14	9.0223	5.35988	4.53198	ENST00000269216	ENSG00000141448	GATA6	---	---	---	---	---	---	---	---	TRUE	---	---	---	---
18	78514000	78514287	288	78514136	14	9.0223	5.35988	4.53198	Intergenic_18_654	---	RNU6-567P	---	---	---	---	---	---	---	---	---	---	---	---	TRUE
19	38303954	38304831	878	38304764	14	9.0223	5.35988	4.53198	ENST00000339413	ENSG00000167645	YIF1B	---	---	---	---	---	---	TRUE	---	TRUE	---	---	---	---
19	38303954	38304831	878	38304764	14	9.0223	5.35988	4.53198	ENST00000591852	ENSG00000167644	C19orf33	---	---	---	---	---	---	---	---	---	---	TRUE	---	---
19	38303954	38304831	878	38304764	14	9.0223	5.35988	4.53198	ENST00000591889	ENSG00000267748	AC011479.1	---	---	---	---	---	---	---	---	---	---	TRUE	---	---
14	17694927	17695098	172	17694983	15	9.33603	5.34333	4.82249	Intergenic_14_2	---	LINC00454	---	---	---	---	---	---	---	---	---	---	---	---	TRUE
10	133753628	133753816	189	133753731	44	19.9406	5.31135	14.7941	ENST00000621227	ENSG00000276904	DUX4L14	---	---	TRUE	---	---	---	---	---	---	---	---	---	---
10	133753628	133753816	189	133753731	44	19.9406	5.31135	14.7941	ENST00000554103	ENSG00000276046	DUX4L13	---	---	---	---	---	---	---	TRUE	---	---	---	---	---
10	133753628	133753816	189	133753731	44	19.9406	5.31135	14.7941	ENSG00000278790	---	DUX4L12	---	---	---	---	---	---	---	---	---	---	---	TRUE	---
19	25143585	25143742	158	25143680	28	13.927	5.28864	9.1063	Intergenic_19_568	---	MAU2	---	---	---	---	---	---	---	---	---	---	---	---	TRUE
1	2661859	2662207	349	2661986	22	11.713	5.28096	7.03409	ENST00000637179	ENSG00000215912	TTC34	---	---	---	---	---	---	---	---	---	---	TRUE	---	---
1	2661859	2662207	349	2661986	22	11.713	5.28096	7.03409	Intergenic_1_65	---	TTC34	---	---	---	---	---	---	---	---	---	---	---	---	TRUE
1	2685551	2685843	293	2685707	24	12.4355	5.27848	7.70901	ENST00000637179	ENSG00000215912	TTC34	---	---	---	---	---	---	---	---	---	---	TRUE	---	---
1	2685551	2685843	293	2685707	24	12.4355	5.27848	7.70901	Intergenic_1_65	---	TTC34	---	---	---	---	---	---	---	---	---	---	---	---	TRUE
19	26845233	26845446	214	26845345	20	10.9575	5.26452	6.32806	Intergenic_19_568	---	MAU2	---	---	---	---	---	---	---	---	---	---	---	---	TRUE
18	23641726	23641958	233	23641844	17	9.86611	5.25017	5.31498	ENST00000585908	ENSG00000154065	ANKRD29	---	---	---	---	---	---	---	---	---	---	TRUE	---	---
18	23641726	23641958	233	23641844	17	9.86611	5.25017	5.31498	Intergenic_18_221	---	ANKRD29	---	---	---	---	---	---	---	---	---	---	---	---	TRUE
10	132505637	132505803	167	132505719	16	9.50742	5.24412	4.98047	ENSG00000226900	---	AL451069.1	---	---	---	---	---	---	---	---	---	---	---	TRUE	---
10	132505637	132505803	167	132505719	16	9.50742	5.24412	4.98047	Intergenic_10_1286	---	AL451069.1	---	---	---	---	---	---	---	---	---	---	---	---	TRUE
22	13638249	13638446	198	13638329	16	9.50742	5.24412	4.98047	Intergenic_22_9	---	CU104787.1	---	---	---	---	---	---	---	---	---	---	---	---	TRUE
X	59146902	59147071	170	59146970	16	9.50742	5.24412	4.98047	Intergenic_X_579	---	NBDY	---	---	---	---	---	---	---	---	---	---	---	---	TRUE
16	33337520	33339991	2472	33339859	51	22.1833	5.21727	16.9077	Intergenic_16_438	---	ABHD17AP9	---	---	---	---	---	---	---	---	---	---	---	---	TRUE
13	16574216	16574372	157	16574310	14	8.77573	5.21363	4.30416	Intergenic_13_1	---	ZNF10	---	---	---	---	---	---	---	---	---	---	---	---	TRUE
17	82586265	82586529	265	82586391	47	20.6713	5.20626	15.4838	ENST00000574694	ENSG00000141568	FOXK2	---	---	---	---	---	---	---	---	---	---	TRUE	---	---
17	82586265	82586529	265	82586391	47	20.6713	5.20626	15.4838	ENSG00000262147	---	AC124283.2	---	---	---	---	---	---	---	---	---	---	---	TRUE	---
13	17374074	17374270	197	17374181	23	11.847	5.17595	7.15927	Intergenic_13_1	---	ZNF10	---	---	---	---	---	---	---	---	---	---	---	---	TRUE
10	133674861	133675037	177	133674939	14	8.70428	5.17146	4.23962	ENST00000618238	ENSG00000277274	DUX4L22	---	---	TRUE	---	---	---	---	---	---	---	---	---	---
10	133674861	133675037	177	133674939	14	8.70428	5.17146	4.23962	ENST00000615195	ENSG00000276964	DUX4L23	---	---	---	---	---	---	---	TRUE	---	---	---	---	---
4	190021642	190021888	247	190021742	35	16.1348	5.15912	11.1913	ENST00000449051	ENSG00000224807	DUX4L9	---	---	---	---	---	---	---	TRUE	---	---	---	---	---
4	190021642	190021888	247	190021742	35	16.1348	5.15912	11.1913	ENSG00000205097	---	FRG2	---	---	---	---	---	---	---	---	---	---	---	TRUE	---
19	25295709	25295869	161	25295769	15	8.98645	5.14187	4.50131	Intergenic_19_568	---	MAU2	---	---	---	---	---	---	---	---	---	---	---	---	TRUE
10	133667536	133667791	256	133667656	50	21.4183	5.11693	16.1872	ENST00000617576	ENSG00000274599	DUX4L24	---	---	TRUE	---	---	---	---	---	---	---	---	---	---
10	133667536	133667791	256	133667656	50	21.4183	5.11693	16.1872	ENST00000624915	ENSG00000280337	DUX4L25	---	---	---	---	---	---	---	TRUE	---	---	---	---	---
10	133667536	133667791	256	133667656	50	21.4183	5.11693	16.1872	ENSG00000279626	---	DUX4L28	---	---	---	---	---	---	---	---	---	---	---	TRUE	---
21	8986696	8988699	2004	8987309	122	47.1818	5.09011	40.8999	ENST00000577708	ENSG00000264063	MIR3687-2	TRUE	---	---	---	---	---	---	---	---	---	---	---	---
21	8986696	8988699	2004	8987309	122	47.1818	5.09011	40.8999	ENSG00000264462	---	MIR3648-2	---	---	---	---	---	---	---	---	---	---	---	TRUE	---
6	371259	372244	986	371848	38	16.8703	5.04843	11.8883	Intergenic_6_8	---	DUSP22	---	---	---	---	---	---	---	---	---	---	---	---	TRUE
1	124144536	124144743	208	124144618	19	10.1076	5.01383	5.53586	Intergenic_1_1442	---	ST7L	---	---	---	---	---	---	---	---	---	---	---	---	TRUE
17	55083995	55084156	162	55084070	19	10.1076	5.01383	5.53586	ENST00000468837	ENSG00000166263	STXBP4	---	---	---	---	---	---	---	---	---	---	TRUE	---	---
19	43782613	43782897	285	43782754	14	8.42819	5.00937	3.98718	ENST00000615047	ENSG00000104783	KCNN4	---	TRUE	---	---	---	---	---	---	---	---	---	---	---
X	8466668	8466883	216	8466798	14	8.42819	5.00937	3.98718	ENSG00000205642	---	VCX3B	---	---	---	---	---	---	---	---	---	---	---	TRUE	---
1	121640651	121640829	179	121640767	13	8.09754	5.00255	3.682	Intergenic_1_1442	---	ST7L	---	---	---	---	---	---	---	---	---	---	---	---	TRUE
1	123398990	123399146	157	123399072	13	8.09754	5.00255	3.682	Intergenic_1_1442	---	ST7L	---	---	---	---	---	---	---	---	---	---	---	---	TRUE
1	202015139	202015472	334	202015409	13	8.09754	5.00255	3.682	ENST00000415582	ENSG00000234678	ELF3-AS1	---	---	---	---	TRUE	---	---	---	---	---	---	---	---
1	202015139	202015472	334	202015409	13	8.09754	5.00255	3.682	ENST00000359651	ENSG00000163435	ELF3	---	---	---	---	---	---	TRUE	---	TRUE	---	---	---	---
1	202015139	202015472	334	202015409	13	8.09754	5.00255	3.682	ENST00000367284	ENSG00000163435	ELF3	---	---	---	---	---	---	TRUE	---	TRUE	---	---	---	---
1	202015139	202015472	334	202015409	13	8.09754	5.00255	3.682	ENST00000367283	ENSG00000163435	ELF3	---	---	---	---	---	---	TRUE	---	TRUE	---	---	---	---
1	202015139	202015472	334	202015409	13	8.09754	5.00255	3.682	ENST00000475698	ENSG00000163435	ELF3	---	---	---	---	---	---	---	---	TRUE	---	---	---	---
1	202015139	202015472	334	202015409	13	8.09754	5.00255	3.682	ENST00000504773	ENSG00000249007	AL691482.3	---	---	---	---	---	---	---	---	TRUE	---	---	---	---
2	91521714	91522059	346	91521930	13	8.09754	5.00255	3.682	Intergenic_2_875	---	AC244205.2	---	---	---	---	---	---	---	---	---	---	---	---	TRUE
4	131750150	131750308	159	131750274	13	8.09754	5.00255	3.682	ENST00000507332	ENSG00000251676	SNHG27	---	---	---	---	---	---	---	---	---	---	TRUE	---	---
4	190067074	190067474	401	190067401	13	8.09754	5.00255	3.682	ENST00000629013	ENSG00000281720	DUX4L8	TRUE	---	---	---	---	---	---	---	---	---	---	---	---
4	190067074	190067474	401	190067401	13	8.09754	5.00255	3.682	ENST00000630678	ENSG00000281652	DUX4L7	---	---	---	TRUE	---	---	---	---	---	---	---	---	---
4	190067074	190067474	401	190067401	13	8.09754	5.00255	3.682	ENST00000507604	ENSG00000249003	CLUHP4	---	---	---	---	TRUE	---	---	---	---	---	---	---	---
4	190067074	190067474	401	190067401	13	8.09754	5.00255	3.682	ENST00000630918	ENSG00000281591	DBET	---	---	---	---	---	---	---	TRUE	---	---	---	---	---
4	190067074	190067474	401	190067401	13	8.09754	5.00255	3.682	ENSG00000277162	---	U85056.1	---	---	---	---	---	---	---	---	---	---	---	TRUE	---
6	1313516	1313715	200	1313584	13	8.09754	5.00255	3.682	ENST00000296839	ENSG00000164379	FOXQ1	---	---	---	---	---	---	---	TRUE	---	---	---	---	---
6	1611010	1612117	1108	1612001	13	8.09754	5.00255	3.682	ENST00000645831	---	FOXCUT	---	---	---	---	---	---	---	TRUE	---	---	---	---	---
6	169987634	169988023	390	169987735	13	8.09754	5.00255	3.682	Intergenic_6_1638	---	SMOC2	---	---	---	---	---	---	---	---	---	---	---	---	TRUE
8	12601438	12601769	332	12601532	13	8.09754	5.00255	3.682	ENST00000641210	ENSG00000284746	AC068587.10	TRUE	---	---	---	---	---	---	---	---	---	---	---	---
8	12601438	12601769	332	12601532	13	8.09754	5.00255	3.682	ENST00000636990	ENSG00000283674	AC068587.6	---	---	---	---	---	---	---	---	---	---	TRUE	---	---
14	16554469	16554675	207	16554563	13	8.09754	5.00255	3.682	Intergenic_14_2	---	LINC00454	---	---	---	---	---	---	---	---	---	---	---	---	TRUE
14	105233296	105233505	210	105233408	13	8.09754	5.00255	3.682	ENST00000548421	ENSG00000185024	BRF1	---	---	---	---	---	---	---	---	---	---	TRUE	---	---
14	105233296	105233505	210	105233408	13	8.09754	5.00255	3.682	Intergenic_14_948	---	BRF1	---	---	---	---	---	---	---	---	---	---	---	---	TRUE
14	105488924	105489184	261	105489055	13	8.09754	5.00255	3.682	ENST00000392523	ENSG00000185347	C14orf80	TRUE	---	---	---	---	---	---	---	---	---	---	---	---
14	105488924	105489184	261	105489055	13	8.09754	5.00255	3.682	ENST00000551180	ENSG00000257341	AL928654.4	---	---	---	---	---	---	---	---	---	---	TRUE	---	---
14	105488924	105489184	261	105489055	13	8.09754	5.00255	3.682	ENSG00000213145	---	CRIP1	---	---	---	---	---	---	---	---	---	---	---	TRUE	---
16	88668192	88668363	172	88668277	13	8.09754	5.00255	3.682	ENST00000567997	ENSG00000260630	SNAI3-AS1	---	---	---	---	---	---	---	---	---	---	TRUE	---	---
17	81868193	81869415	1223	81868469	13	8.09754	5.00255	3.682	ENST00000269321	ENSG00000141522	ARHGDIA	---	---	---	---	---	---	TRUE	---	TRUE	---	---	---	---
17	81868193	81869415	1223	81868469	13	8.09754	5.00255	3.682	ENST00000400721	ENSG00000141522	ARHGDIA	---	---	---	---	---	---	TRUE	---	TRUE	---	---	---	---
17	81868193	81869415	1223	81868469	13	8.09754	5.00255	3.682	ENST00000541078	ENSG00000141522	ARHGDIA	---	---	---	---	---	---	TRUE	---	TRUE	---	---	---	---
17	81868193	81869415	1223	81868469	13	8.09754	5.00255	3.682	ENST00000580685	ENSG00000141522	ARHGDIA	---	---	---	---	---	---	TRUE	---	TRUE	---	---	---	---
17	81868193	81869415	1223	81868469	13	8.09754	5.00255	3.682	ENST00000584461	ENSG00000141522	ARHGDIA	---	---	---	---	---	---	---	---	TRUE	---	---	---	---
17	81868193	81869415	1223	81868469	13	8.09754	5.00255	3.682	ENST00000576554	ENSG00000262413	AC145207.2	---	---	---	---	---	---	---	---	TRUE	---	---	---	---
19	45826199	45826736	538	45826543	13	8.09754	5.00255	3.682	ENST00000601618	ENSG00000269148	AC092301.1	---	---	---	TRUE	---	---	---	---	---	---	---	---	---
19	45826199	45826736	538	45826543	13	8.09754	5.00255	3.682	ENST00000601600	ENSG00000125755	SYMPK	---	---	---	---	---	---	---	---	---	---	TRUE	---	---
19	50478324	50478792	469	50478550	13	8.09754	5.00255	3.682	ENST00000593796	ENSG00000142530	FAM71E1	---	TRUE	---	---	---	---	---	---	---	---	---	---	---
19	50478324	50478792	469	50478550	13	8.09754	5.00255	3.682	ENST00000594508	ENSG00000161671	EMC10	---	---	---	---	---	---	---	---	---	---	TRUE	---	---
19	50478324	50478792	469	50478550	13	8.09754	5.00255	3.682	ENSG00000268854	---	AC020909.3	---	---	---	---	---	---	---	---	---	---	---	TRUE	---
19	58570885	58571627	743	58571013	13	8.09754	5.00255	3.682	ENST00000492393	ENSG00000213753	CENPBD1P1	---	---	TRUE	---	---	---	---	---	---	---	---	---	---
19	58570885	58571627	743	58571013	13	8.09754	5.00255	3.682	ENST00000595245	ENSG00000099326	MZF1	---	---	---	---	---	---	---	TRUE	---	---	---	---	---
19	58570885	58571627	743	58571013	13	8.09754	5.00255	3.682	ENST00000600726	ENSG00000267858	MZF1-AS1	---	---	---	---	---	---	---	---	TRUE	---	---	---	---
19	58570885	58571627	743	58571013	13	8.09754	5.00255	3.682	ENST00000594234	ENSG00000099326	MZF1	---	---	---	---	---	---	---	---	TRUE	---	---	---	---
19	58570885	58571627	743	58571013	13	8.09754	5.00255	3.682	ENST00000215057	ENSG00000099326	MZF1	---	---	---	---	---	---	---	---	TRUE	---	---	---	---
19	58570885	58571627	743	58571013	13	8.09754	5.00255	3.682	ENST00000599369	ENSG00000099326	MZF1	---	---	---	---	---	---	---	---	TRUE	---	---	---	---
19	58570885	58571627	743	58571013	13	8.09754	5.00255	3.682	ENST00000594108	ENSG00000099326	MZF1	---	---	---	---	---	---	---	---	TRUE	---	---	---	---
19	58570885	58571627	743	58571013	13	8.09754	5.00255	3.682	ENST00000600048	ENSG00000099326	MZF1	---	---	---	---	---	---	---	---	TRUE	---	---	---	---
20	17659106	17659280	175	17659229	13	8.09754	5.00255	3.682	ENST00000246043	ENSG00000125844	RRBP1	---	---	---	---	---	---	---	TRUE	---	---	---	---	---
20	17659106	17659280	175	17659229	13	8.09754	5.00255	3.682	ENST00000377813	ENSG00000125844	RRBP1	---	---	---	---	---	---	---	---	TRUE	---	---	---	---
20	17659106	17659280	175	17659229	13	8.09754	5.00255	3.682	Intergenic_20_175	---	RRBP1	---	---	---	---	---	---	---	---	---	---	---	---	TRUE
21	12140812	12140994	183	12140872	13	8.09754	5.00255	3.682	Intergenic_21_79	---	AF254983.1	---	---	---	---	---	---	---	---	---	---	---	---	TRUE
22	13953242	13953398	157	13953322	13	8.09754	5.00255	3.682	Intergenic_22_9	---	CU104787.1	---	---	---	---	---	---	---	---	---	---	---	---	TRUE
21	8255772	8257180	1409	8256973	97	37.3995	4.97941	31.3867	ENST00000629969	ENSG00000281383	FP671120.4	---	TRUE	---	---	---	---	---	---	---	---	---	---	---
21	8255772	8257180	1409	8256973	97	37.3995	4.97941	31.3867	ENSG00000277739	---	RNA5-8SN1	---	---	---	---	---	---	---	---	---	---	---	TRUE	---
19	45821645	45821923	279	45821774	13	8.00443	4.94674	3.59906	ENST00000601600	ENSG00000125755	SYMPK	---	---	---	---	---	---	---	---	---	---	TRUE	---	---
19	45821645	45821923	279	45821774	13	8.00443	4.94674	3.59906	Intergenic_19_885	---	SYMPK	---	---	---	---	---	---	---	---	---	---	---	---	TRUE
2	90288600	90289046	447	90288946	15	8.62399	4.93564	4.16508	Intergenic_2_872	---	AC244205.2	---	---	---	---	---	---	---	---	---	---	---	---	TRUE
3	10292	10465	174	10373	15	8.62399	4.93564	4.16508	ENST00000440867	ENSG00000223587	LINC01986	---	TRUE	---	---	---	---	---	---	---	---	---	---	---
5	1192049	1192214	166	1192123	15	8.62399	4.93564	4.16508	Intergenic_5_20	---	SLC12A7	---	---	---	---	---	---	---	---	---	---	---	---	TRUE
8	141492239	141492461	223	141492354	15	8.62399	4.93564	4.16508	ENST00000521161	ENSG00000226807	MROH5	---	---	---	---	---	---	---	---	---	---	TRUE	---	---
8	141492239	141492461	223	141492354	15	8.62399	4.93564	4.16508	Intergenic_8_1279	---	MROH5	---	---	---	---	---	---	---	---	---	---	---	---	TRUE
18	18974684	18974873	190	18974756	15	8.62399	4.93564	4.16508	Intergenic_18_195	---	GRAMD4P7	---	---	---	---	---	---	---	---	---	---	---	---	TRUE
20	28015121	28015285	165	28015215	15	8.62399	4.93564	4.16508	Intergenic_20_297	---	FAM182B	---	---	---	---	---	---	---	---	---	---	---	---	TRUE
22	29792377	29792615	239	29792478	15	8.62399	4.93564	4.16508	ENST00000458594	ENSG00000100325	ASCC2	---	---	---	---	---	---	TRUE	---	TRUE	---	---	---	---
22	29792377	29792615	239	29792478	15	8.62399	4.93564	4.16508	ENST00000542393	ENSG00000100325	ASCC2	---	---	---	---	---	---	---	---	TRUE	---	---	---	---
22	29792377	29792615	239	29792478	15	8.62399	4.93564	4.16508	ENST00000307790	ENSG00000100325	ASCC2	---	---	---	---	---	---	---	---	TRUE	---	---	---	---
22	29792377	29792615	239	29792478	15	8.62399	4.93564	4.16508	ENST00000487486	ENSG00000100325	ASCC2	---	---	---	---	---	---	---	---	TRUE	---	---	---	---
22	29792377	29792615	239	29792478	15	8.62399	4.93564	4.16508	ENST00000397771	ENSG00000100325	ASCC2	---	---	---	---	---	---	---	---	TRUE	---	---	---	---
22	29792377	29792615	239	29792478	15	8.62399	4.93564	4.16508	Intergenic_22_272	---	ASCC2	---	---	---	---	---	---	---	---	---	---	---	---	TRUE
1	161454053	161454913	861	161454155	37	16.1047	4.91898	11.1634	ENST00000637155	ENSG00000283360	AL592295.3	---	---	---	---	---	---	---	---	---	---	TRUE	---	---
1	161454053	161454913	861	161454155	37	16.1047	4.91898	11.1634	Intergenic_1_1876	---	AL592295.3	---	---	---	---	---	---	---	---	---	---	---	---	TRUE
1	2756801	2757090	290	2756969	55	22.2105	4.88597	16.9337	ENST00000637179	ENSG00000215912	TTC34	---	---	---	---	---	---	---	---	---	---	TRUE	---	---
1	2756801	2757090	290	2756969	55	22.2105	4.88597	16.9337	Intergenic_1_65	---	TTC34	---	---	---	---	---	---	---	---	---	---	---	---	TRUE
5	70780114	70780279	166	70780189	16	8.84035	4.87508	4.3656	ENST00000505516	ENSG00000253366	AC139272.1	---	---	---	---	---	---	---	---	---	TRUE	---	---	---
1	2750024	2750260	237	2750160	33	14.5828	4.8725	9.72513	ENST00000637179	ENSG00000215912	TTC34	---	---	---	---	---	---	---	---	---	---	TRUE	---	---
1	2750024	2750260	237	2750160	33	14.5828	4.8725	9.72513	Intergenic_1_65	---	TTC34	---	---	---	---	---	---	---	---	---	---	---	---	TRUE
19	45090346	45090545	200	45090480	13	7.86935	4.86606	3.47484	ENST00000422370	ENSG00000104866	PPP1R37	TRUE	---	---	---	---	---	---	---	---	---	---	---	---
19	45090346	45090545	200	45090480	13	7.86935	4.86606	3.47484	ENST00000655031	---	PPP1R37	---	---	---	---	---	---	---	TRUE	---	---	---	---	---
19	45090346	45090545	200	45090480	13	7.86935	4.86606	3.47484	ENST00000658996	---	PPP1R37	---	---	---	---	---	---	---	TRUE	---	---	---	---	---
19	45090346	45090545	200	45090480	13	7.86935	4.86606	3.47484	ENST00000591607	ENSG00000142252	GEMIN7	---	---	---	---	---	---	---	---	TRUE	---	---	---	---
19	45090346	45090545	200	45090480	13	7.86935	4.86606	3.47484	ENST00000591747	ENSG00000142252	GEMIN7	---	---	---	---	---	---	---	---	TRUE	---	---	---	---
19	45090346	45090545	200	45090480	13	7.86935	4.86606	3.47484	ENST00000270257	ENSG00000142252	GEMIN7	---	---	---	---	---	---	---	---	TRUE	---	---	---	---
19	45090346	45090545	200	45090480	13	7.86935	4.86606	3.47484	ENST00000391951	ENSG00000142252	GEMIN7	---	---	---	---	---	---	---	---	TRUE	---	---	---	---
19	45090346	45090545	200	45090480	13	7.86935	4.86606	3.47484	ENST00000622871	ENSG00000007047	MARK4	---	---	---	---	---	---	---	---	---	TRUE	---	---	---
20	63693432	63693696	265	63693579	47	19.174	4.81594	14.0703	ENST00000369996	ENSG00000243509	TNFRSF6B	---	---	---	TRUE	---	---	---	---	---	---	---	---	---
20	63693432	63693696	265	63693579	47	19.174	4.81594	14.0703	ENST00000370003	ENSG00000258366	RTEL1	---	---	---	---	---	---	---	---	---	---	TRUE	---	---
20	63693432	63693696	265	63693579	47	19.174	4.81594	14.0703	ENST00000496281	ENSG00000026036	RTEL1-TNFRSF6B	---	---	---	---	---	---	---	---	---	---	TRUE	---	---
1	2678049	2678313	265	2678174	19	9.6224	4.7721	5.0873	ENST00000637179	ENSG00000215912	TTC34	---	---	---	---	---	---	---	---	---	---	TRUE	---	---
1	2678049	2678313	265	2678174	19	9.6224	4.7721	5.0873	Intergenic_1_65	---	TTC34	---	---	---	---	---	---	---	---	---	---	---	---	TRUE
4	566637	567022	386	566771	18	9.2786	4.76314	4.76922	Intergenic_4_9	---	ZNF595	---	---	---	---	---	---	---	---	---	---	---	---	TRUE
5	49073171	49073339	169	49073241	18	9.2786	4.76314	4.76922	Intergenic_5_405	---	CCL28	---	---	---	---	---	---	---	---	---	---	---	---	TRUE
11	642711	642870	160	642804	18	9.2786	4.76314	4.76922	ENSG00000069696	---	DRD4	---	---	---	---	---	---	---	---	---	---	---	TRUE	---
11	642711	642870	160	642804	18	9.2786	4.76314	4.76922	ENSG00000177030	---	DEAF1	---	---	---	---	---	---	---	---	---	---	---	TRUE	---
19	50980900	50981468	569	50981204	18	9.2786	4.76314	4.76922	ENST00000595638	ENSG00000169035	KLK7	---	---	---	---	---	---	---	---	---	---	TRUE	---	---
19	50980900	50981468	569	50981204	18	9.2786	4.76314	4.76922	ENST00000594512	ENSG00000267879	AC011483.2	---	---	---	---	---	---	---	---	---	---	TRUE	---	---
15	21112651	21112887	237	21112789	17	8.9518	4.76138	4.46903	Intergenic_15_34	---	LINC01193	---	---	---	---	---	---	---	---	---	---	---	---	TRUE
7	102631843	102632207	365	102632094	13	7.6738	4.74985	3.29754	ENST00000624140	ENSG00000279168	AC105052.3	---	---	---	---	---	---	---	---	---	TRUE	---	---	---
7	102631843	102632207	365	102632094	13	7.6738	4.74985	3.29754	ENST00000519541	ENSG00000205236	AC105052.1	---	---	---	---	---	---	---	---	---	---	TRUE	---	---
7	102631843	102632207	365	102632094	13	7.6738	4.74985	3.29754	Intergenic_7_1001	---	AC105052.1	---	---	---	---	---	---	---	---	---	---	---	---	TRUE
7	59401110	59401317	208	59401191	15	8.28983	4.74805	3.85891	Intergenic_7_580	---	AC118758.3	---	---	---	---	---	---	---	---	---	---	---	---	TRUE
X	115731914	115732124	211	115732002	25	11.5326	4.74154	6.86638	ENST00000430756	ENSG00000235244	DANT2	---	---	---	---	---	---	---	---	---	---	TRUE	---	---
X	115731914	115732124	211	115732002	25	11.5326	4.74154	6.86638	Intergenic_X_1059	---	DANT2	---	---	---	---	---	---	---	---	---	---	---	---	TRUE
1	228633501	228633708	208	228633612	36	15.1955	4.74092	10.3033	ENST00000362464	ENSG00000199334	RNA5S11	TRUE	---	---	---	---	---	---	---	---	---	---	---	---
1	228633501	228633708	208	228633612	36	15.1955	4.74092	10.3033	ENST00000363040	ENSG00000199910	RNA5S10	---	---	---	TRUE	---	---	---	---	---	---	---	---	---
1	228633501	228633708	208	228633612	36	15.1955	4.74092	10.3033	ENSG00000199270	---	RNA5S12	---	---	---	---	---	---	---	---	---	---	---	TRUE	---
4	49299429	49299601	173	49299527	39	16.1315	4.7212	11.1887	Intergenic_4_425	---	AC118282.4	---	---	---	---	---	---	---	---	---	---	---	---	TRUE
7	148331552	148331753	202	148331657	46	18.4434	4.71561	13.3776	ENST00000602734	ENSG00000174469	CNTNAP2	---	---	---	---	---	---	---	---	---	---	TRUE	---	---
7	158360078	158360408	331	158360179	18	9.13623	4.69108	4.63768	ENST00000404321	ENSG00000155093	PTPRN2	---	---	---	---	---	---	---	---	---	---	TRUE	---	---
7	158360078	158360408	331	158360179	18	9.13623	4.69108	4.63768	Intergenic_7_1548	---	PTPRN2	---	---	---	---	---	---	---	---	---	---	---	---	TRUE
1	248803409	248803618	210	248803528	13	7.54788	4.67541	3.18233	Intergenic_1_2856	---	OR2T1	---	---	---	---	---	---	---	---	---	---	---	---	TRUE
1	228620843	228621577	735	228621108	35	14.6073	4.66009	9.74785	ENST00000362526	ENSG00000199396	RNA5S5	---	TRUE	---	---	---	---	---	---	---	---	---	---	---
1	228620843	228621577	735	228621108	35	14.6073	4.66009	9.74785	ENST00000363511	ENSG00000200381	RNA5S4	---	---	---	TRUE	---	---	---	---	---	---	---	---	---
1	228620843	228621577	735	228621108	35	14.6073	4.66009	9.74785	ENSG00000200624	---	RNA5S6	---	---	---	---	---	---	---	---	---	---	---	TRUE	---
1	228620843	228621577	735	228621108	35	14.6073	4.66009	9.74785	ENSG00000202521	---	RNA5S7	---	---	---	---	---	---	---	---	---	---	---	TRUE	---
1	1720932	1721135	204	1721031	28	12.2974	4.65438	7.58068	ENST00000418950	ENSG00000227775	AL031282.1	---	---	---	TRUE	---	---	---	---	---	---	---	---	---
1	1720932	1721135	204	1721031	28	12.2974	4.65438	7.58068	ENST00000598846	ENSG00000268575	AL031282.2	---	---	---	---	---	---	---	---	---	---	TRUE	---	---
1	1720932	1721135	204	1721031	28	12.2974	4.65438	7.58068	ENST00000401096	ENSG00000008128	CDK11A	---	---	---	---	---	---	---	---	---	---	TRUE	---	---
1	124161697	124161955	259	124161834	12	7.20221	4.64523	2.8622	Intergenic_1_1442	---	ST7L	---	---	---	---	---	---	---	---	---	---	---	---	TRUE
1	179484033	179484194	162	179484111	12	7.20221	4.64523	2.8622	ENST00000489080	ENSG00000162779	AXDND1	---	---	---	---	---	---	---	---	---	---	TRUE	---	---
1	201896762	201896923	162	201896828	12	7.20221	4.64523	2.8622	ENST00000367288	ENSG00000163431	LMOD1	---	---	---	---	---	---	TRUE	---	TRUE	---	---	---	---
1	201896762	201896923	162	201896828	12	7.20221	4.64523	2.8622	ENST00000616739	ENSG00000163431	LMOD1	---	---	---	---	---	---	TRUE	---	TRUE	---	---	---	---
1	201896762	201896923	162	201896828	12	7.20221	4.64523	2.8622	ENST00000458139	ENSG00000223774	AL513217.1	---	---	---	---	---	---	---	---	---	TRUE	---	---	---
1	236141414	236141745	332	236141673	12	7.20221	4.64523	2.8622	ENST00000366591	ENSG00000077585	GPR137B	TRUE	---	---	---	---	---	---	---	---	---	---	---	---
1	248408246	248408420	175	248408374	12	7.20221	4.64523	2.8622	ENSG00000175143	---	OR2T1	---	---	---	---	---	---	---	---	---	---	---	TRUE	---
2	93758606	93758775	170	93758715	12	7.20221	4.64523	2.8622	Intergenic_2_890	---	AC116050.2	---	---	---	---	---	---	---	---	---	---	---	---	TRUE
3	124380891	124381122	232	124381010	12	7.20221	4.64523	2.8622	ENST00000462213	ENSG00000160145	KALRN	---	---	---	---	---	---	---	---	---	---	TRUE	---	---
6	1614047	1615498	1452	1615036	12	7.20221	4.64523	2.8622	ENSG00000054598	---	FOXC1	---	---	---	---	---	---	---	---	---	---	---	TRUE	---
6	2765528	2765767	240	2765629	12	7.20221	4.64523	2.8622	ENST00000380773	ENSG00000124535	WRNIP1	---	---	---	---	---	---	---	TRUE	---	---	---	---	---
6	2765528	2765767	240	2765629	12	7.20221	4.64523	2.8622	ENST00000380771	ENSG00000124535	WRNIP1	---	---	---	---	---	---	---	TRUE	---	---	---	---	---
6	2765528	2765767	240	2765629	12	7.20221	4.64523	2.8622	ENST00000618555	ENSG00000124535	WRNIP1	---	---	---	---	---	---	---	TRUE	---	---	---	---	---
7	453108	453464	357	453212	12	7.20221	4.64523	2.8622	Intergenic_7_13	---	AC226118.1	---	---	---	---	---	---	---	---	---	---	---	---	TRUE
7	63759221	63759510	290	63759377	12	7.20221	4.64523	2.8622	Intergenic_7_602	---	MIR4283-2	---	---	---	---	---	---	---	---	---	---	---	---	TRUE
8	44479224	44479401	178	44479312	12	7.20221	4.64523	2.8622	Intergenic_8_492	---	ANK1	---	---	---	---	---	---	---	---	---	---	---	---	TRUE
8	45442399	45442563	165	45442443	12	7.20221	4.64523	2.8622	Intergenic_8_492	---	ANK1	---	---	---	---	---	---	---	---	---	---	---	---	TRUE
8	127738357	127738658	302	127738502	12	7.20221	4.64523	2.8622	ENST00000651626	---	ZHX2	---	---	---	---	---	TRUE	---	---	TRUE	---	---	---	---
8	127738357	127738658	302	127738502	12	7.20221	4.64523	2.8622	ENST00000259523	ENSG00000136997	MYC	---	---	---	---	---	---	---	---	TRUE	---	---	---	---
8	127738357	127738658	302	127738502	12	7.20221	4.64523	2.8622	ENST00000517291	ENSG00000136997	MYC	---	---	---	---	---	---	---	---	TRUE	---	---	---	---
8	127738357	127738658	302	127738502	12	7.20221	4.64523	2.8622	ENST00000377970	ENSG00000136997	MYC	---	---	---	---	---	---	---	---	TRUE	---	---	---	---
8	127738357	127738658	302	127738502	12	7.20221	4.64523	2.8622	ENST00000524013	ENSG00000136997	MYC	---	---	---	---	---	---	---	---	TRUE	---	---	---	---
8	127738357	127738658	302	127738502	12	7.20221	4.64523	2.8622	ENST00000621592	ENSG00000136997	MYC	---	---	---	---	---	---	---	---	TRUE	---	---	---	---
8	127738357	127738658	302	127738502	12	7.20221	4.64523	2.8622	ENST00000613283	ENSG00000136997	MYC	---	---	---	---	---	---	---	---	TRUE	---	---	---	---
8	127738357	127738658	302	127738502	12	7.20221	4.64523	2.8622	ENST00000652131	---	MYC	---	---	---	---	---	---	---	---	TRUE	---	---	---	---
8	127738357	127738658	302	127738502	12	7.20221	4.64523	2.8622	ENST00000652288	---	MYC	---	---	---	---	---	---	---	---	TRUE	---	---	---	---
8	127738357	127738658	302	127738502	12	7.20221	4.64523	2.8622	ENST00000672942	---	MYC	---	---	---	---	---	---	---	---	---	---	TRUE	---	---
9	113082451	113082623	173	113082565	12	7.20221	4.64523	2.8622	---	---	---	---	---	---	---	---	---	---	---	---	---	---	---	---
10	41462122	41462281	160	41462195	12	7.20221	4.64523	2.8622	Intergenic_10_392	---	CCNY	---	---	---	---	---	---	---	---	---	---	---	---	TRUE
12	35636804	35636988	185	35636865	12	7.20221	4.64523	2.8622	Intergenic_12_394	---	BICD1	---	---	---	---	---	---	---	---	---	---	---	---	TRUE
12	114064186	114064343	158	114064262	12	7.20221	4.64523	2.8622	Intergenic_12_1194	---	TPCN1	---	---	---	---	---	---	---	---	---	---	---	---	TRUE
13	16361188	16361445	258	16361318	12	7.20221	4.64523	2.8622	Intergenic_13_1	---	ZNF10	---	---	---	---	---	---	---	---	---	---	---	---	TRUE
13	17395390	17395546	157	17395462	12	7.20221	4.64523	2.8622	Intergenic_13_1	---	ZNF10	---	---	---	---	---	---	---	---	---	---	---	---	TRUE
13	17642917	17643094	178	17642973	12	7.20221	4.64523	2.8622	Intergenic_13_1	---	ZNF10	---	---	---	---	---	---	---	---	---	---	---	---	TRUE
13	23858907	23859081	175	23858993	12	7.20221	4.64523	2.8622	ENST00000469167	ENSG00000027001	MIPEP	---	---	---	---	---	---	---	---	---	---	TRUE	---	---
13	23858907	23859081	175	23858993	12	7.20221	4.64523	2.8622	Intergenic_13_98	---	MIPEP	---	---	---	---	---	---	---	---	---	---	---	---	TRUE
13	110385474	110385696	223	110385609	12	7.20221	4.64523	2.8622	ENST00000648222	---	LIG4	---	---	---	---	---	---	---	---	---	---	TRUE	---	---
14	17952624	17952780	157	17952695	12	7.20221	4.64523	2.8622	Intergenic_14_2	---	LINC00454	---	---	---	---	---	---	---	---	---	---	---	---	TRUE
14	37591410	37591662	253	37591559	12	7.20221	4.64523	2.8622	ENST00000556845	ENSG00000139865	TTC6	---	---	---	---	TRUE	---	---	---	---	---	---	---	---
14	37591410	37591662	253	37591559	12	7.20221	4.64523	2.8622	ENST00000250448	ENSG00000129514	FOXA1	---	---	---	---	---	---	---	---	TRUE	---	---	---	---
14	37591410	37591662	253	37591559	12	7.20221	4.64523	2.8622	ENST00000545425	ENSG00000129514	FOXA1	---	---	---	---	---	---	---	---	TRUE	---	---	---	---
14	68660849	68661047	199	68660936	12	7.20221	4.64523	2.8622	ENST00000556251	ENSG00000182185	RAD51B	---	---	---	---	---	---	---	---	---	---	TRUE	---	---
14	74763735	74763893	159	74763790	12	7.20221	4.64523	2.8622	ENST00000325680	ENSG00000119596	YLPM1	---	---	---	---	---	---	---	TRUE	---	---	---	---	---
14	74763735	74763893	159	74763790	12	7.20221	4.64523	2.8622	ENST00000552421	ENSG00000119596	YLPM1	---	---	---	---	---	---	---	TRUE	---	---	---	---	---
14	103062704	103062887	184	103062804	12	7.20221	4.64523	2.8622	Intergenic_14_906	---	CDC42BPB	---	---	---	---	---	---	---	---	---	---	---	---	TRUE
14	104153436	104153607	172	104153483	12	7.20221	4.64523	2.8622	ENST00000315264	ENSG00000066735	KIF26A	---	---	---	---	---	---	---	---	---	---	TRUE	---	---
14	105646720	105647051	332	105646953	12	7.20221	4.64523	2.8622	ENST00000390545	ENSG00000211893	IGHG2	---	---	TRUE	---	---	---	---	---	---	---	---	---	---
14	105646720	105647051	332	105646953	12	7.20221	4.64523	2.8622	ENSG00000253364	---	AL928742.1	---	---	---	---	---	---	---	---	---	---	---	TRUE	---
15	40875692	40875877	186	40875782	12	7.20221	4.64523	2.8622	ENST00000220507	ENSG00000104140	RHOV	---	TRUE	---	---	---	---	---	---	---	---	---	---	---
15	40875692	40875877	186	40875782	12	7.20221	4.64523	2.8622	ENSG00000274798	---	AC025166.1	---	---	---	---	---	---	---	---	---	---	---	TRUE	---
15	74216502	74216747	246	74216611	12	7.20221	4.64523	2.8622	ENST00000563965	ENSG00000137868	STRA6	---	---	---	---	TRUE	---	---	---	---	---	---	---	---
15	74216502	74216747	246	74216611	12	7.20221	4.64523	2.8622	ENST00000268082	ENSG00000140481	CCDC33	---	---	---	---	---	---	---	---	---	---	TRUE	---	---
16	1185801	1186132	332	1185938	12	7.20221	4.64523	2.8622	ENST00000569953	ENSG00000196557	CACNA1H	---	---	---	---	---	---	---	---	---	---	TRUE	---	---
16	36705029	36705185	157	36705117	12	7.20221	4.64523	2.8622	Intergenic_16_495	---	AC133561.1	---	---	---	---	---	---	---	---	---	---	---	---	TRUE
17	22376628	22376853	226	22376775	12	7.20221	4.64523	2.8622	Intergenic_17_392	---	UBBP4	---	---	---	---	---	---	---	---	---	---	---	---	TRUE
17	72123584	72123865	282	72123725	12	7.20221	4.64523	2.8622	ENST00000245479	ENSG00000125398	SOX9	---	---	---	---	---	---	---	---	TRUE	---	---	---	---
17	72123584	72123865	282	72123725	12	7.20221	4.64523	2.8622	ENST00000588177	ENSG00000234899	SOX9-AS1	---	---	---	---	---	---	---	---	---	---	TRUE	---	---
17	77562438	77562607	170	77562516	12	7.20221	4.64523	2.8622	ENST00000590398	ENSG00000267506	AC021683.2	---	---	---	---	---	---	---	---	TRUE	---	---	---	---
17	77562438	77562607	170	77562516	12	7.20221	4.64523	2.8622	ENST00000591283	ENSG00000267506	AC021683.2	---	---	---	---	---	---	---	---	TRUE	---	---	---	---
17	77562438	77562607	170	77562516	12	7.20221	4.64523	2.8622	ENSG00000267466	---	AC021683.1	---	---	---	---	---	---	---	---	---	---	---	TRUE	---
17	82971847	82972004	158	82971929	12	7.20221	4.64523	2.8622	ENST00000571218	ENSG00000175711	B3GNTL1	---	---	---	---	---	---	---	---	---	---	TRUE	---	---
17	82971847	82972004	158	82971929	12	7.20221	4.64523	2.8622	Intergenic_17_1272	---	B3GNTL1	---	---	---	---	---	---	---	---	---	---	---	---	TRUE
19	26573538	26573694	157	26573611	12	7.20221	4.64523	2.8622	Intergenic_19_568	---	MAU2	---	---	---	---	---	---	---	---	---	---	---	---	TRUE
19	26797025	26797262	238	26797152	12	7.20221	4.64523	2.8622	Intergenic_19_568	---	MAU2	---	---	---	---	---	---	---	---	---	---	---	---	TRUE
19	26875136	26875342	207	26875261	12	7.20221	4.64523	2.8622	Intergenic_19_568	---	MAU2	---	---	---	---	---	---	---	---	---	---	---	---	TRUE
19	36689281	36689568	288	36689373	12	7.20221	4.64523	2.8622	ENST00000590952	ENSG00000225975	LINC01534	---	TRUE	---	---	---	---	---	---	---	---	---	---	---
19	36689281	36689568	288	36689373	12	7.20221	4.64523	2.8622	ENST00000591308	ENSG00000189042	ZNF567	---	---	---	---	---	---	---	---	---	TRUE	---	---	---
19	42283484	42283692	209	42283584	12	7.20221	4.64523	2.8622	ENST00000571033	ENSG00000079432	CIC	---	---	---	---	---	---	---	---	---	---	TRUE	---	---
19	47226286	47226873	588	47226718	12	7.20221	4.64523	2.8622	ENST00000577414	ENSG00000265134	MIR3190	TRUE	---	---	---	---	---	---	---	---	---	---	---	---
19	47226286	47226873	588	47226718	12	7.20221	4.64523	2.8622	ENST00000598636	ENSG00000105327	BBC3	---	---	---	---	---	---	---	TRUE	---	---	---	---	---
19	47226286	47226873	588	47226718	12	7.20221	4.64523	2.8622	ENST00000449228	ENSG00000105327	BBC3	---	---	---	---	---	---	---	---	TRUE	---	---	---	---
19	47226286	47226873	588	47226718	12	7.20221	4.64523	2.8622	ENST00000341983	ENSG00000105327	BBC3	---	---	---	---	---	---	---	---	TRUE	---	---	---	---
19	47226286	47226873	588	47226718	12	7.20221	4.64523	2.8622	ENST00000439096	ENSG00000105327	BBC3	---	---	---	---	---	---	---	---	TRUE	---	---	---	---
19	47226286	47226873	588	47226718	12	7.20221	4.64523	2.8622	ENSG00000284411	---	MIR3191	---	---	---	---	---	---	---	---	---	---	---	TRUE	---
19	48946476	48947005	530	48946552	12	7.20221	4.64523	2.8622	ENSG00000104808	---	DHDH	---	---	---	---	---	---	---	---	---	---	---	TRUE	---
19	49490795	49491038	244	49490940	12	7.20221	4.64523	2.8622	ENST00000363389	ENSG00000200259	SNORD35A	TRUE	---	---	---	---	---	---	---	---	---	---	---	---
19	49490795	49491038	244	49490940	12	7.20221	4.64523	2.8622	ENST00000476268	ENSG00000142541	RPL13A	---	---	---	---	---	---	---	TRUE	---	---	---	---	---
19	49490795	49491038	244	49490940	12	7.20221	4.64523	2.8622	ENST00000365633	ENSG00000202503	SNORD34	---	---	---	---	---	---	---	TRUE	---	---	---	---	---
19	49490795	49491038	244	49490940	12	7.20221	4.64523	2.8622	ENST00000472481	ENSG00000142541	RPL13A	---	---	---	---	---	---	---	---	TRUE	---	---	---	---
19	49490795	49491038	244	49490940	12	7.20221	4.64523	2.8622	ENST00000488946	ENSG00000142541	RPL13A	---	---	---	---	---	---	---	---	TRUE	---	---	---	---
19	49490795	49491038	244	49490940	12	7.20221	4.64523	2.8622	ENST00000474171	ENSG00000142541	RPL13A	---	---	---	---	---	---	---	---	TRUE	---	---	---	---
19	49490795	49491038	244	49490940	12	7.20221	4.64523	2.8622	ENSG00000201675	---	SNORD32A	---	---	---	---	---	---	---	---	---	---	---	TRUE	---
19	49490795	49491038	244	49490940	12	7.20221	4.64523	2.8622	ENSG00000199631	---	SNORD33	---	---	---	---	---	---	---	---	---	---	---	TRUE	---
19	49656208	49656809	602	49656271	12	7.20221	4.64523	2.8622	ENST00000595242	ENSG00000126461	SCAF1	---	---	---	---	---	---	---	---	---	---	TRUE	---	---
19	52782232	52782435	204	52782318	12	7.20221	4.64523	2.8622	ENST00000598369	ENSG00000189190	ZNF600	---	---	---	---	---	---	---	---	---	---	TRUE	---	---
19	52782232	52782435	204	52782318	12	7.20221	4.64523	2.8622	Intergenic_19_1044	---	ZNF600	---	---	---	---	---	---	---	---	---	---	---	---	TRUE
19	54153008	54153246	239	54153133	12	7.20221	4.64523	2.8622	ENST00000471126	ENSG00000088038	CNOT3	---	---	---	---	---	---	---	---	---	---	TRUE	---	---
19	54153008	54153246	239	54153133	12	7.20221	4.64523	2.8622	ENSG00000105617	---	LENG1	---	---	---	---	---	---	---	---	---	---	---	TRUE	---
20	62818004	62818266	263	62818145	12	7.20221	4.64523	2.8622	ENST00000466532	ENSG00000092758	COL9A3	---	---	---	---	---	---	---	---	---	---	TRUE	---	---
21	46184495	46184687	193	46184604	12	7.20221	4.64523	2.8622	ENST00000330205	ENSG00000160284	SPATC1L	TRUE	---	---	---	---	---	---	---	---	---	---	---	---
21	46184495	46184687	193	46184604	12	7.20221	4.64523	2.8622	ENST00000415026	ENSG00000228404	AP001468.1	TRUE	---	---	---	---	---	---	---	---	---	---	---	---
22	29813442	29813601	160	29813503	12	7.20221	4.64523	2.8622	ENST00000458594	ENSG00000100325	ASCC2	---	---	---	---	---	---	TRUE	---	TRUE	---	---	---	---
22	29813442	29813601	160	29813503	12	7.20221	4.64523	2.8622	ENST00000449900	ENSG00000100325	ASCC2	---	---	---	---	---	---	TRUE	---	TRUE	---	---	---	---
22	29813442	29813601	160	29813503	12	7.20221	4.64523	2.8622	ENST00000472433	ENSG00000100325	ASCC2	---	---	---	---	---	---	---	TRUE	---	---	---	---	---
22	29813442	29813601	160	29813503	12	7.20221	4.64523	2.8622	ENST00000542393	ENSG00000100325	ASCC2	---	---	---	---	---	---	---	---	TRUE	---	---	---	---
22	29813442	29813601	160	29813503	12	7.20221	4.64523	2.8622	ENST00000307790	ENSG00000100325	ASCC2	---	---	---	---	---	---	---	---	TRUE	---	---	---	---
22	29813442	29813601	160	29813503	12	7.20221	4.64523	2.8622	ENST00000397771	ENSG00000100325	ASCC2	---	---	---	---	---	---	---	---	TRUE	---	---	---	---
22	29813442	29813601	160	29813503	12	7.20221	4.64523	2.8622	ENST00000478812	ENSG00000100325	ASCC2	---	---	---	---	---	---	---	---	TRUE	---	---	---	---
22	29813442	29813601	160	29813503	12	7.20221	4.64523	2.8622	Intergenic_22_272	---	ASCC2	---	---	---	---	---	---	---	---	---	---	---	---	TRUE
22	50276232	50276396	165	50276277	12	7.20221	4.64523	2.8622	ENST00000425954	ENSG00000196576	PLXNB2	---	---	---	---	---	---	---	---	---	---	TRUE	---	---
22	50276232	50276396	165	50276277	12	7.20221	4.64523	2.8622	Intergenic_22_585	---	PLXNB2	---	---	---	---	---	---	---	---	---	---	---	---	TRUE
1	2666311	2666692	382	2666558	21	10.0036	4.64506	5.44061	ENST00000637179	ENSG00000215912	TTC34	---	---	---	---	---	---	---	---	---	---	TRUE	---	---
1	2666311	2666692	382	2666558	21	10.0036	4.64506	5.44061	Intergenic_1_65	---	TTC34	---	---	---	---	---	---	---	---	---	---	---	---	TRUE
21	8213838	8215974	2137	8214327	132	46.3384	4.64256	40.0759	ENST00000631211	ENSG00000280800	FP671120.3	---	---	---	TRUE	---	---	---	---	---	---	---	---	---
21	8213838	8215974	2137	8214327	132	46.3384	4.64256	40.0759	ENST00000623664	ENSG00000278996	FP671120.1	---	---	---	---	---	---	---	---	---	---	TRUE	---	---
21	8213838	8215974	2137	8214327	132	46.3384	4.64256	40.0759	ENSG00000278233	---	RNA5-8SN5	---	---	---	---	---	---	---	---	---	---	---	TRUE	---
21	8436249	8447126	10878	8442371	187	64.1537	4.63011	57.6749	ENST00000627981	ENSG00000281181	FP236383.3	---	---	---	TRUE	---	---	---	---	---	---	---	---	---
21	8436249	8447126	10878	8442371	187	64.1537	4.63011	57.6749	ENST00000652379	---	FP236383.3	---	---	---	---	---	---	---	---	---	---	TRUE	---	---
21	8436249	8447126	10878	8442371	187	64.1537	4.63011	57.6749	ENSG00000278189	---	RNA5-8SN5	---	---	---	---	---	---	---	---	---	---	---	TRUE	---
6	167977449	167977641	193	167977593	14	7.76643	4.62716	3.37927	ENST00000441716	ENSG00000235994	AL049698.1	---	---	---	---	---	---	---	---	---	TRUE	---	---	---
8	45119026	45119194	169	45119066	14	7.76643	4.62716	3.37927	Intergenic_8_492	---	ANK1	---	---	---	---	---	---	---	---	---	---	---	---	TRUE
8	45201620	45201790	171	45201673	14	7.76643	4.62716	3.37927	Intergenic_8_492	---	ANK1	---	---	---	---	---	---	---	---	---	---	---	---	TRUE
11	51855839	51856206	368	51855969	14	7.76643	4.62716	3.37927	Intergenic_11_598	---	DGKZ	---	---	---	---	---	---	---	---	---	---	---	---	TRUE
13	17325056	17325221	166	17325082	14	7.76643	4.62716	3.37927	Intergenic_13_1	---	ZNF10	---	---	---	---	---	---	---	---	---	---	---	---	TRUE
14	105162466	105162721	256	105162608	14	7.76643	4.62716	3.37927	ENST00000553051	ENSG00000184916	JAG2	---	---	---	---	---	---	---	---	---	---	TRUE	---	---
14	105162466	105162721	256	105162608	14	7.76643	4.62716	3.37927	ENST00000548203	ENSG00000257622	AL512356.1	---	---	---	---	---	---	---	---	---	---	TRUE	---	---
14	105162466	105162721	256	105162608	14	7.76643	4.62716	3.37927	Intergenic_14_946	---	AL512356.1	---	---	---	---	---	---	---	---	---	---	---	---	TRUE
21	6565426	6565681	256	6565591	14	7.76643	4.62716	3.37927	ENSG00000276076	---	FP236240.1	---	---	---	---	---	---	---	---	---	---	---	TRUE	---
19	40389824	40390200	377	40390109	12	7.1482	4.61252	2.82147	ENST00000291823	ENSG00000160396	HIPK4	---	---	---	---	---	TRUE	---	TRUE	---	---	---	---	---
19	49499632	49500058	427	49499747	12	7.1482	4.61252	2.82147	ENSG00000142534	---	RPS11	---	---	---	---	---	---	---	---	---	---	---	TRUE	---
19	49499632	49500058	427	49499747	12	7.1482	4.61252	2.82147	ENSG00000200530	---	SNORD35B	---	---	---	---	---	---	---	---	---	---	---	TRUE	---
19	49499632	49500058	427	49499747	12	7.1482	4.61252	2.82147	ENSG00000207782	---	MIR150	---	---	---	---	---	---	---	---	---	---	---	TRUE	---
19	49499632	49500058	427	49499747	12	7.1482	4.61252	2.82147	ENSG00000268681	---	COX6CP7	---	---	---	---	---	---	---	---	---	---	---	TRUE	---
18	23689866	23690080	215	23689974	14	7.73957	4.61186	3.35754	ENST00000313654	ENSG00000053747	LAMA3	---	---	---	---	---	---	---	TRUE	---	---	---	---	---
18	23689866	23690080	215	23689974	14	7.73957	4.61186	3.35754	ENST00000585600	ENSG00000053747	LAMA3	---	---	---	---	---	---	---	TRUE	---	---	---	---	---
18	23689866	23690080	215	23689974	14	7.73957	4.61186	3.35754	ENST00000399516	ENSG00000053747	LAMA3	---	---	---	---	---	---	---	TRUE	---	---	---	---	---
5	178585534	178585743	210	178585629	69	25.4928	4.60599	20.0389	ENST00000484750	ENSG00000050767	COL23A1	---	---	---	---	---	---	---	---	---	---	TRUE	---	---
5	178585534	178585743	210	178585629	69	25.4928	4.60599	20.0389	Intergenic_5_1550	---	COL23A1	---	---	---	---	---	---	---	---	---	---	---	---	TRUE
4	49591729	49591891	163	49591827	16	8.32456	4.59672	3.89126	ENSG00000249337	---	SNX18P25	---	---	---	---	---	---	---	---	---	---	---	TRUE	---
21	11644240	11644405	166	11644273	12	7.11658	4.5934	2.79178	Intergenic_21_79	---	AF254983.1	---	---	---	---	---	---	---	---	---	---	---	---	TRUE
5	49351672	49351838	167	49351743	31	13.0805	4.58588	8.31163	Intergenic_5_405	---	CCL28	---	---	---	---	---	---	---	---	---	---	---	---	TRUE
14	105230395	105231863	1469	105230682	31	13.0805	4.58588	8.31163	ENST00000548421	ENSG00000185024	BRF1	---	---	---	---	---	---	---	---	---	---	TRUE	---	---
14	105230395	105231863	1469	105230682	31	13.0805	4.58588	8.31163	Intergenic_14_948	---	BRF1	---	---	---	---	---	---	---	---	---	---	---	---	TRUE
1	228557663	228558059	397	228557758	17	8.59656	4.57675	4.14184	ENSG00000202056	---	RNA5SP19	---	---	---	---	---	---	---	---	---	---	---	TRUE	---
1	228557663	228558059	397	228557758	17	8.59656	4.57675	4.14184	ENSG00000251823	---	RNA5SP162	---	---	---	---	---	---	---	---	---	---	---	TRUE	---
14	33950838	33951046	209	33950909	12	7.08519	4.57444	2.76296	ENST00000250457	ENSG00000129521	EGLN3	---	---	---	---	---	TRUE	---	TRUE	---	---	---	---	---
14	33950838	33951046	209	33950909	12	7.08519	4.57444	2.76296	ENST00000547327	ENSG00000129521	EGLN3	---	---	---	---	---	TRUE	---	TRUE	---	---	---	---	---
14	33950838	33951046	209	33950909	12	7.08519	4.57444	2.76296	Intergenic_14_241	---	EGLN3	---	---	---	---	---	---	---	---	---	---	---	---	TRUE
19	26962525	26962740	216	26962640	12	7.02309	4.53698	2.70845	Intergenic_19_568	---	MAU2	---	---	---	---	---	---	---	---	---	---	---	---	TRUE
4	1397708	1397875	168	1397789	12	6.99237	4.51848	2.68054	ENSG00000288380	---	UVSSA	---	---	---	---	---	---	---	---	---	---	---	TRUE	---
13	40771192	40771369	178	40771261	12	6.99237	4.51848	2.68054	ENST00000461675	ENSG00000102738	MRPS31	TRUE	---	---	---	---	---	---	---	---	---	---	---	---
17	22402935	22403096	162	22403017	12	6.99237	4.51848	2.68054	ENST00000612344	ENSG00000276399	FLJ36000	---	---	---	TRUE	---	---	---	---	---	---	---	---	---
19	40248444	40248685	242	40248593	12	6.99237	4.51848	2.68054	ENST00000581582	ENSG00000105221	AKT2	---	---	---	---	---	---	---	---	---	---	TRUE	---	---
19	40248444	40248685	242	40248593	12	6.99237	4.51848	2.68054	Intergenic_19_769	---	AKT2	---	---	---	---	---	---	---	---	---	---	---	---	TRUE
21	8216403	8217037	635	8216889	152	51.3894	4.51612	45.0453	ENST00000623664	ENSG00000278996	FP671120.1	---	---	---	---	---	---	---	---	---	---	TRUE	---	---
1	2661250	2661655	406	2661391	21	9.71954	4.5161	5.17871	ENST00000637179	ENSG00000215912	TTC34	---	---	---	---	---	---	---	---	---	---	TRUE	---	---
1	2661250	2661655	406	2661391	21	9.71954	4.5161	5.17871	Intergenic_1_65	---	TTC34	---	---	---	---	---	---	---	---	---	---	---	---	TRUE
12	132242985	132243296	312	132243220	17	8.47144	4.51244	4.02631	ENST00000540493	ENSG00000182870	GALNT9	---	---	---	---	---	---	---	---	---	---	TRUE	---	---
12	132242985	132243296	312	132243220	17	8.47144	4.51244	4.02631	Intergenic_12_1447	---	GALNT9	---	---	---	---	---	---	---	---	---	---	---	---	TRUE
17	23090279	23090444	166	23090351	17	8.47144	4.51244	4.02631	Intergenic_17_398	---	MTCYBP13	---	---	---	---	---	---	---	---	---	---	---	---	TRUE
17	80744247	80744626	380	80744387	17	8.47144	4.51244	4.02631	ENST00000573163	ENSG00000141564	RPTOR	---	---	---	---	---	---	---	---	---	---	TRUE	---	---
22	14260677	14260840	164	14260798	17	8.47144	4.51244	4.02631	Intergenic_22_9	---	CU104787.1	---	---	---	---	---	---	---	---	---	---	---	---	TRUE
21	8253360	8253859	500	8253656	88	30.9669	4.50696	25.2289	ENST00000610460	ENSG00000277739	RNA5-8SN1	---	---	---	TRUE	---	---	---	---	---	---	---	---	---
21	8253360	8253859	500	8253656	88	30.9669	4.50696	25.2289	ENSG00000281383	---	FP671120.4	---	---	---	---	---	---	---	---	---	---	---	TRUE	---
4	49317560	49317742	183	49317660	54	20.1496	4.50501	14.9914	Intergenic_4_425	---	AC118282.4	---	---	---	---	---	---	---	---	---	---	---	---	TRUE
10	133754367	133754562	196	133754453	13	7.24745	4.49914	2.9044	ENST00000621227	ENSG00000276904	DUX4L14	---	---	TRUE	---	---	---	---	---	---	---	---	---	---
10	133754367	133754562	196	133754453	13	7.24745	4.49914	2.9044	ENST00000554103	ENSG00000276046	DUX4L13	---	---	---	---	---	---	---	TRUE	---	---	---	---	---
2	90291863	90292374	512	90292267	27	11.5504	4.49388	6.88288	Intergenic_2_872	---	AC244205.2	---	---	---	---	---	---	---	---	---	---	---	---	TRUE
4	190080985	190081247	263	190081139	27	11.5504	4.49388	6.88288	ENST00000627662	ENSG00000280757	DUX4L1	---	---	---	TRUE	---	---	---	---	---	---	---	---	---
4	190080985	190081247	263	190081139	27	11.5504	4.49388	6.88288	ENST00000566884	ENSG00000258834	DUX4L4	---	---	---	---	---	---	---	TRUE	---	---	---	---	---
4	190080985	190081247	263	190081139	27	11.5504	4.49388	6.88288	ENSG00000280799	---	DUX4L5	---	---	---	---	---	---	---	---	---	---	---	TRUE	---
19	36305369	36305847	479	36305755	23	10.2942	4.49377	5.7111	ENST00000600983	ENSG00000267053	AC012617.1	---	---	---	---	---	---	---	---	---	TRUE	---	---	---
13	17477827	17477983	157	17477877	14	7.51149	4.48251	3.14806	Intergenic_13_1	---	ZNF10	---	---	---	---	---	---	---	---	---	---	---	---	TRUE
19	25338071	25338234	164	25338193	14	7.51149	4.48251	3.14806	Intergenic_19_568	---	MAU2	---	---	---	---	---	---	---	---	---	---	---	---	TRUE
1	2694079	2694526	448	2694159	13	7.21847	4.48224	2.87772	ENST00000637179	ENSG00000215912	TTC34	---	---	---	---	---	---	---	---	---	---	TRUE	---	---
1	2694079	2694526	448	2694159	13	7.21847	4.48224	2.87772	Intergenic_1_65	---	TTC34	---	---	---	---	---	---	---	---	---	---	---	---	TRUE
4	189846189	189846367	179	189846286	15	7.78221	4.46806	3.3942	ENST00000661788	---	IRF2	---	---	---	---	---	---	---	---	---	---	TRUE	---	---
4	189846189	189846367	179	189846286	15	7.78221	4.46806	3.3942	Intergenic_4_1579	---	IRF2	---	---	---	---	---	---	---	---	---	---	---	---	TRUE
20	27071980	27072153	174	27072046	15	7.78221	4.46806	3.3942	Intergenic_20_297	---	FAM182B	---	---	---	---	---	---	---	---	---	---	---	---	TRUE
6	167996135	167996368	234	167996226	12	6.90155	4.46388	2.60067	ENST00000354419	ENSG00000125337	KIF25	TRUE	---	---	---	---	---	---	---	---	---	---	---	---
6	167996135	167996368	234	167996226	12	6.90155	4.46388	2.60067	ENST00000456585	ENSG00000229921	KIF25-AS1	---	---	---	---	---	---	---	TRUE	---	---	---	---	---
21	8208205	8209062	858	8208879	170	56.3279	4.45752	49.9269	ENST00000612463	ENSG00000278233	RNA5-8SN5	---	---	---	TRUE	---	---	---	---	---	---	---	---	---
21	8208205	8209062	858	8208879	170	56.3279	4.45752	49.9269	ENST00000614492	ENSG00000277437	MIR3687-1	---	---	---	---	---	---	---	TRUE	---	---	---	---	---
21	8208205	8209062	858	8208879	170	56.3279	4.45752	49.9269	ENST00000623664	ENSG00000278996	FP671120.1	---	---	---	---	---	---	---	---	---	---	TRUE	---	---
21	8208205	8209062	858	8208879	170	56.3279	4.45752	49.9269	ENSG00000275708	---	MIR3648-1	---	---	---	---	---	---	---	---	---	---	---	TRUE	---
21	8208205	8209062	858	8208879	170	56.3279	4.45752	49.9269	ENSG00000275664	---	pRNA	---	---	---	---	---	---	---	---	---	---	---	TRUE	---
21	8208205	8209062	858	8208879	170	56.3279	4.45752	49.9269	ENSG00000280800	---	FP671120.3	---	---	---	---	---	---	---	---	---	---	---	TRUE	---
16	846960	847129	170	847035	30	12.349	4.44257	7.62719	ENST00000655150	---	CCDC78	---	---	---	---	---	---	---	---	---	---	TRUE	---	---
16	846960	847129	170	847035	30	12.349	4.44257	7.62719	ENSG00000275438	---	AL031008.1	---	---	---	---	---	---	---	---	---	---	---	TRUE	---
4	9235437	9235833	397	9235507	20	9.22983	4.43392	4.72469	ENST00000507155	ENSG00000250231	USP17L16P	---	---	---	TRUE	---	---	---	---	---	---	---	---	---
4	9235437	9235833	397	9235507	20	9.22983	4.43392	4.72469	ENST00000456464	ENSG00000223569	USP17L15	---	---	---	---	---	---	---	TRUE	---	---	---	---	---
4	9235437	9235833	397	9235507	20	9.22983	4.43392	4.72469	ENST00000621432	ENSG00000223569	USP17L15	---	---	---	---	---	---	---	TRUE	---	---	---	---	---
4	9235437	9235833	397	9235507	20	9.22983	4.43392	4.72469	ENST00000670802	---	USP17L15	---	---	---	---	---	---	---	---	---	---	TRUE	---	---
4	9250020	9250215	196	9250099	20	9.22983	4.43392	4.72469	ENST00000615989	ENSG00000248920	USP17L19	---	---	---	TRUE	---	---	---	---	---	---	---	---	---
4	9250020	9250215	196	9250099	20	9.22983	4.43392	4.72469	ENST00000504209	ENSG00000250844	USP17L18	---	---	---	---	---	---	---	TRUE	---	---	---	---	---
4	9250020	9250215	196	9250099	20	9.22983	4.43392	4.72469	ENST00000619296	ENSG00000250844	USP17L18	---	---	---	---	---	---	---	TRUE	---	---	---	---	---
4	9250020	9250215	196	9250099	20	9.22983	4.43392	4.72469	ENST00000670802	---	USP17L18	---	---	---	---	---	---	---	---	---	---	TRUE	---	---
19	26889055	26889224	170	26889110	20	9.22983	4.43392	4.72469	Intergenic_19_568	---	MAU2	---	---	---	---	---	---	---	---	---	---	---	---	TRUE
1	2756494	2756658	165	2756579	33	13.1569	4.40119	8.38305	ENST00000637179	ENSG00000215912	TTC34	---	---	---	---	---	---	---	---	---	---	TRUE	---	---
1	2756494	2756658	165	2756579	33	13.1569	4.40119	8.38305	Intergenic_1_65	---	TTC34	---	---	---	---	---	---	---	---	---	---	---	---	TRUE
19	45424031	45424356	326	45424178	12	6.7834	4.39309	2.49126	ENST00000300853	ENSG00000012061	ERCC1	---	---	---	---	---	TRUE	---	TRUE	---	---	---	---	---
19	45424031	45424356	326	45424178	12	6.7834	4.39309	2.49126	ENST00000589165	ENSG00000012061	ERCC1	---	---	---	---	---	TRUE	---	TRUE	---	---	---	---	---
19	45424031	45424356	326	45424178	12	6.7834	4.39309	2.49126	Intergenic_19_875	---	ERCC1	---	---	---	---	---	---	---	---	---	---	---	---	TRUE
14	105699333	105699572	240	105699446	13	7.04843	4.38345	2.72877	Intergenic_14_958	---	IGHGP	---	---	---	---	---	---	---	---	---	---	---	---	TRUE
15	20340294	20341337	1044	20340620	26	10.9451	4.38173	6.31915	ENST00000557528	ENSG00000258654	AC026495.1	---	---	---	---	TRUE	---	---	---	---	---	---	---	---
1	2669316	2670973	1658	2670820	23	10.0161	4.3768	5.45116	ENST00000637179	ENSG00000215912	TTC34	---	---	---	---	---	---	---	---	---	---	TRUE	---	---
1	2669316	2670973	1658	2670820	23	10.0161	4.3768	5.45116	Intergenic_1_65	---	TTC34	---	---	---	---	---	---	---	---	---	---	---	---	TRUE
2	87396343	87396948	606	87396722	23	10.0161	4.3768	5.45116	Intergenic_2_794	---	AC068279.1	---	---	---	---	---	---	---	---	---	---	---	---	TRUE
9	25309858	25310015	158	25309888	23	10.0161	4.3768	5.45116	Intergenic_9_207	---	MIR31HG	---	---	---	---	---	---	---	---	---	---	---	---	TRUE
16	33508625	33508897	273	33508760	12	6.75438	4.37574	2.46588	Intergenic_16_445	---	ABHD17AP9	---	---	---	---	---	---	---	---	---	---	---	---	TRUE
1	121767539	121767706	168	121767622	49	17.9478	4.36247	12.9083	Intergenic_1_1442	---	ST7L	---	---	---	---	---	---	---	---	---	---	---	---	TRUE
7	102566353	102566536	184	102566449	12	6.72555	4.35853	2.43875	ENST00000613744	ENSG00000168255	POLR2J3	---	---	---	---	---	---	TRUE	---	TRUE	---	---	---	---
7	102566353	102566536	184	102566449	12	6.72555	4.35853	2.43875	ENST00000511313	ENSG00000168255	POLR2J3	---	---	---	---	---	---	TRUE	---	TRUE	---	---	---	---
7	102566353	102566536	184	102566449	12	6.72555	4.35853	2.43875	ENST00000504157	ENSG00000168255	POLR2J3	---	---	---	---	---	---	---	---	TRUE	---	---	---	---
7	102566353	102566536	184	102566449	12	6.72555	4.35853	2.43875	ENST00000514917	ENSG00000270249	AC093668.1	---	---	---	---	---	---	---	---	---	TRUE	---	---	---
7	102566353	102566536	184	102566449	12	6.72555	4.35853	2.43875	ENST00000507355	ENSG00000168255	POLR2J3	---	---	---	---	---	---	---	---	---	---	TRUE	---	---
7	102566353	102566536	184	102566449	12	6.72555	4.35853	2.43875	Intergenic_7_998	---	POLR2J3	---	---	---	---	---	---	---	---	---	---	---	---	TRUE
18	18528688	18528939	252	18528787	12	6.69693	4.34145	2.41401	Intergenic_18_195	---	GRAMD4P7	---	---	---	---	---	---	---	---	---	---	---	---	TRUE
19	33389558	33389759	202	33389648	12	6.69693	4.34145	2.41401	ENST00000593163	ENSG00000124299	PEPD	---	---	---	---	---	---	---	---	---	---	TRUE	---	---
19	33389558	33389759	202	33389648	12	6.69693	4.34145	2.41401	Intergenic_19_639	---	PEPD	---	---	---	---	---	---	---	---	---	---	---	---	TRUE
22	13773817	13773981	165	13773952	12	6.69693	4.34145	2.41401	Intergenic_22_9	---	CU104787.1	---	---	---	---	---	---	---	---	---	---	---	---	TRUE
14	105682510	105682853	344	105682804	13	6.96578	4.33568	2.6558	Intergenic_14_958	---	IGHGP	---	---	---	---	---	---	---	---	---	---	---	---	TRUE
4	190067769	190068519	751	190068425	14	7.24094	4.33068	2.89859	ENST00000630678	ENSG00000281652	DUX4L7	---	---	TRUE	---	---	---	---	---	---	---	---	---	---
4	190067769	190068519	751	190068425	14	7.24094	4.33068	2.89859	ENST00000629013	ENSG00000281720	DUX4L8	---	---	---	---	---	---	---	TRUE	---	---	---	---	---
4	190067769	190068519	751	190068425	14	7.24094	4.33068	2.89859	ENSG00000277162	---	U85056.1	---	---	---	---	---	---	---	---	---	---	---	TRUE	---
4	190067769	190068519	751	190068425	14	7.24094	4.33068	2.89859	ENSG00000281591	---	DBET	---	---	---	---	---	---	---	---	---	---	---	TRUE	---
14	105229885	105230128	244	105230027	15	7.52081	4.32632	3.15669	ENST00000548421	ENSG00000185024	BRF1	---	---	---	---	---	---	---	---	---	---	TRUE	---	---
14	105229885	105230128	244	105230027	15	7.52081	4.32632	3.15669	Intergenic_14_948	---	BRF1	---	---	---	---	---	---	---	---	---	---	---	---	TRUE
12	35126185	35126356	172	35126253	16	7.80429	4.32248	3.41419	Intergenic_12_394	---	BICD1	---	---	---	---	---	---	---	---	---	---	---	---	TRUE
2	91508384	91508597	214	91508483	13	6.93632	4.31869	2.62785	Intergenic_2_875	---	AC244205.2	---	---	---	---	---	---	---	---	---	---	---	---	TRUE
5	3323684	3324198	515	3323812	13	6.93632	4.31869	2.62785	Intergenic_5_47	---	SDHAP3	---	---	---	---	---	---	---	---	---	---	---	---	TRUE
6	58804444	58804630	187	58804525	13	6.93632	4.31869	2.62785	Intergenic_6_752	---	GFRAL	---	---	---	---	---	---	---	---	---	---	---	---	TRUE
9	137721086	137721259	174	137721183	13	6.93632	4.31869	2.62785	ENST00000475704	ENSG00000181090	EHMT1	---	---	---	---	---	---	---	---	---	---	TRUE	---	---
10	40379024	40379180	157	40379083	13	6.93632	4.31869	2.62785	Intergenic_10_392	---	CCNY	---	---	---	---	---	---	---	---	---	---	---	---	TRUE
10	133666597	133666753	157	133666645	13	6.93632	4.31869	2.62785	ENST00000624915	ENSG00000280337	DUX4L25	TRUE	---	---	---	---	---	---	---	---	---	---	---	---
10	133666597	133666753	157	133666645	13	6.93632	4.31869	2.62785	ENST00000617576	ENSG00000274599	DUX4L24	---	---	---	TRUE	---	---	---	---	---	---	---	---	---
10	133666597	133666753	157	133666645	13	6.93632	4.31869	2.62785	ENSG00000279626	---	DUX4L28	---	---	---	---	---	---	---	---	---	---	---	TRUE	---
12	34929692	34929922	231	34929855	13	6.93632	4.31869	2.62785	Intergenic_12_394	---	BICD1	---	---	---	---	---	---	---	---	---	---	---	---	TRUE
14	91293271	91293500	230	91293351	13	6.93632	4.31869	2.62785	ENST00000556767	ENSG00000015133	CCDC88C	---	---	---	---	---	---	---	---	---	---	TRUE	---	---
14	91293271	91293500	230	91293351	13	6.93632	4.31869	2.62785	Intergenic_14_758	---	CCDC88C	---	---	---	---	---	---	---	---	---	---	---	---	TRUE
16	29455693	29455955	263	29455801	13	6.93632	4.31869	2.62785	ENST00000330978	ENSG00000183336	BOLA2	TRUE	---	---	---	---	---	---	---	---	---	---	---	---
16	29455693	29455955	263	29455801	13	6.93632	4.31869	2.62785	ENST00000565417	ENSG00000261740	BOLA2-SMG1P6	---	TRUE	---	---	---	---	---	---	---	---	---	---	---
16	29455693	29455955	263	29455801	13	6.93632	4.31869	2.62785	ENST00000360423	ENSG00000213648	SULT1A4	---	---	---	---	TRUE	---	---	---	---	---	---	---	---
16	29455693	29455955	263	29455801	13	6.93632	4.31869	2.62785	ENST00000564950	ENSG00000260280	SLX1B-SULT1A4	---	---	---	---	---	---	---	TRUE	---	---	---	---	---
16	29455693	29455955	263	29455801	13	6.93632	4.31869	2.62785	ENST00000330181	ENSG00000181625	SLX1B	---	---	---	---	---	---	---	---	TRUE	---	---	---	---
16	29455693	29455955	263	29455801	13	6.93632	4.31869	2.62785	ENST00000565219	ENSG00000181625	SLX1B	---	---	---	---	---	---	---	---	TRUE	---	---	---	---
16	29455693	29455955	263	29455801	13	6.93632	4.31869	2.62785	ENST00000344620	ENSG00000260280	SLX1B-SULT1A4	---	---	---	---	---	---	---	---	TRUE	---	---	---	---
16	74400091	74400273	183	74400177	13	6.93632	4.31869	2.62785	Intergenic_16_806	---	AC087565.3	---	---	---	---	---	---	---	---	---	---	---	---	TRUE
1	2540108	2540283	176	2540236	11	6.33841	4.2879	2.08712	ENST00000606645	ENSG00000272449	AL139246.5	---	---	---	---	---	---	---	---	---	TRUE	---	---	---
1	2849255	2849442	188	2849368	11	6.33841	4.2879	2.08712	Intergenic_1_68	---	TTC34	---	---	---	---	---	---	---	---	---	---	---	---	TRUE
1	22265861	22266017	157	22265959	11	6.33841	4.2879	2.08712	ENST00000581169	ENSG00000266564	MIR4418	TRUE	---	---	---	---	---	---	---	---	---	---	---	---
1	46405375	46405803	429	46405686	11	6.33841	4.2879	2.08712	ENST00000243167	ENSG00000117480	FAAH	---	---	---	---	---	---	---	---	TRUE	---	---	---	---
1	46405375	46405803	429	46405686	11	6.33841	4.2879	2.08712	ENST00000468718	ENSG00000117480	FAAH	---	---	---	---	---	---	---	---	TRUE	---	---	---	---
1	46405375	46405803	429	46405686	11	6.33841	4.2879	2.08712	ENST00000493735	ENSG00000117480	FAAH	---	---	---	---	---	---	---	---	TRUE	---	---	---	---
1	46413065	46413263	199	46413134	11	6.33841	4.2879	2.08712	ENST00000484697	ENSG00000117480	FAAH	---	---	---	---	---	---	TRUE	---	TRUE	---	---	---	---
1	46413065	46413263	199	46413134	11	6.33841	4.2879	2.08712	ENST00000243167	ENSG00000117480	FAAH	---	---	---	---	---	---	---	---	TRUE	---	---	---	---
1	124031723	124031879	157	124031830	11	6.33841	4.2879	2.08712	Intergenic_1_1442	---	ST7L	---	---	---	---	---	---	---	---	---	---	---	---	TRUE
1	150972290	150972497	208	150972427	11	6.33841	4.2879	2.08712	ENST00000412838	ENSG00000231073	AL590133.1	TRUE	---	---	---	---	---	---	---	---	---	---	---	---
1	150972290	150972497	208	150972427	11	6.33841	4.2879	2.08712	ENST00000457392	ENSG00000143418	CERS2	---	---	---	---	---	---	---	---	---	---	TRUE	---	---
1	156126852	156127142	291	156127058	11	6.33841	4.2879	2.08712	ENST00000506981	ENSG00000160789	LMNA	---	---	---	---	---	---	---	---	---	---	TRUE	---	---
1	161047563	161047723	161	161047627	11	6.33841	4.2879	2.08712	ENST00000491629	ENSG00000158773	USF1	---	TRUE	---	---	---	---	---	---	---	---	---	---	---
1	161047563	161047723	161	161047627	11	6.33841	4.2879	2.08712	ENST00000368013	ENSG00000186517	ARHGAP30	---	---	---	---	---	---	TRUE	---	TRUE	---	---	---	---
1	161047563	161047723	161	161047627	11	6.33841	4.2879	2.08712	ENST00000368016	ENSG00000186517	ARHGAP30	---	---	---	---	---	---	TRUE	---	TRUE	---	---	---	---
1	161047563	161047723	161	161047627	11	6.33841	4.2879	2.08712	ENST00000368015	ENSG00000186517	ARHGAP30	---	---	---	---	---	---	TRUE	---	TRUE	---	---	---	---
1	161047563	161047723	161	161047627	11	6.33841	4.2879	2.08712	ENST00000461003	ENSG00000186517	ARHGAP30	---	---	---	---	---	---	---	---	TRUE	---	---	---	---
1	169101265	169101421	157	169101359	11	6.33841	4.2879	2.08712	ENST00000415637	ENSG00000237707	AL031726.1	---	---	TRUE	---	---	---	---	---	---	---	---	---	---
1	169101265	169101421	157	169101359	11	6.33841	4.2879	2.08712	ENST00000494797	ENSG00000143153	ATP1B1	---	---	---	---	TRUE	---	---	---	---	---	---	---	---
1	169101265	169101421	157	169101359	11	6.33841	4.2879	2.08712	ENST00000650631	---	ATP1B1	---	---	---	---	---	---	---	---	---	---	TRUE	---	---
1	172305532	172305695	164	172305566	11	6.33841	4.2879	2.08712	ENST00000491124	ENSG00000197959	DNM3	---	---	---	---	---	---	---	---	---	---	TRUE	---	---
1	175504158	175504352	195	175504248	11	6.33841	4.2879	2.08712	ENST00000422274	ENSG00000116147	TNR	---	---	---	---	---	---	---	---	---	---	TRUE	---	---
1	175504158	175504352	195	175504248	11	6.33841	4.2879	2.08712	Intergenic_1_2037	---	TNR	---	---	---	---	---	---	---	---	---	---	---	---	TRUE
1	180947622	180947815	194	180947691	11	6.33841	4.2879	2.08712	ENST00000367588	ENSG00000135835	KIAA1614	---	---	---	---	---	---	TRUE	---	TRUE	---	---	---	---
1	180947622	180947815	194	180947691	11	6.33841	4.2879	2.08712	ENST00000358073	ENSG00000243155	AL162431.2	---	---	---	---	---	---	---	---	---	TRUE	---	---	---
1	180947622	180947815	194	180947691	11	6.33841	4.2879	2.08712	ENSG00000232586	---	KIAA1614-AS1	---	---	---	---	---	---	---	---	---	---	---	TRUE	---
1	203306877	203307215	339	203307166	11	6.33841	4.2879	2.08712	ENST00000425698	ENSG00000233791	LINC01136	---	TRUE	---	---	---	---	---	---	---	---	---	---	---
1	203306877	203307215	339	203307166	11	6.33841	4.2879	2.08712	ENST00000475157	ENSG00000159388	BTG2	---	---	---	---	---	---	---	---	TRUE	---	---	---	---
1	203306877	203307215	339	203307166	11	6.33841	4.2879	2.08712	ENST00000290551	ENSG00000159388	BTG2	---	---	---	---	---	---	---	---	TRUE	---	---	---	---
1	223776218	223776509	292	223776353	11	6.33841	4.2879	2.08712	ENSG00000162909	---	CAPN2	---	---	---	---	---	---	---	---	---	---	---	TRUE	---
1	225459678	225459885	208	225459780	11	6.33841	4.2879	2.08712	ENST00000666812	---	LBR	---	---	---	---	---	---	---	---	---	---	TRUE	---	---
1	225459678	225459885	208	225459780	11	6.33841	4.2879	2.08712	Intergenic_1_2535	---	LBR	---	---	---	---	---	---	---	---	---	---	---	---	TRUE
1	225677524	225677874	351	225677748	11	6.33841	4.2879	2.08712	Intergenic_1_2537	---	ENAH	---	---	---	---	---	---	---	---	---	---	---	---	TRUE
1	226983968	226984215	248	226984106	11	6.33841	4.2879	2.08712	ENST00000366779	ENSG00000163050	COQ8A	---	---	---	---	---	---	---	---	TRUE	---	---	---	---
1	226983968	226984215	248	226984106	11	6.33841	4.2879	2.08712	ENST00000366778	ENSG00000163050	COQ8A	---	---	---	---	---	---	---	---	TRUE	---	---	---	---
1	226983968	226984215	248	226984106	11	6.33841	4.2879	2.08712	ENST00000366777	ENSG00000163050	COQ8A	---	---	---	---	---	---	---	---	TRUE	---	---	---	---
1	226983968	226984215	248	226984106	11	6.33841	4.2879	2.08712	ENST00000485462	ENSG00000163050	COQ8A	---	---	---	---	---	---	---	---	TRUE	---	---	---	---
1	226983968	226984215	248	226984106	11	6.33841	4.2879	2.08712	ENST00000478406	ENSG00000163050	COQ8A	---	---	---	---	---	---	---	---	TRUE	---	---	---	---
1	226983968	226984215	248	226984106	11	6.33841	4.2879	2.08712	ENST00000479852	ENSG00000163050	COQ8A	---	---	---	---	---	---	---	---	TRUE	---	---	---	---
1	227943469	227943636	168	227943560	11	6.33841	4.2879	2.08712	ENST00000584300	ENSG00000264483	MIR5008	---	TRUE	---	---	---	---	---	---	---	---	---	---	---
1	227943469	227943636	168	227943560	11	6.33841	4.2879	2.08712	ENST00000272164	ENSG00000143816	WNT9A	---	---	---	---	---	---	---	---	---	---	TRUE	---	---
1	228109053	228109221	169	228109181	11	6.33841	4.2879	2.08712	ENST00000492757	ENSG00000143793	C1orf35	---	---	---	TRUE	---	---	---	---	---	---	---	---	---
1	228109053	228109221	169	228109181	11	6.33841	4.2879	2.08712	ENST00000366744	ENSG00000162910	MRPL55	---	---	---	---	---	TRUE	---	TRUE	---	---	---	---	---
1	228109053	228109221	169	228109181	11	6.33841	4.2879	2.08712	ENST00000348259	ENSG00000162910	MRPL55	---	---	---	---	---	TRUE	---	TRUE	---	---	---	---	---
1	228109053	228109221	169	228109181	11	6.33841	4.2879	2.08712	ENST00000366731	ENSG00000162910	MRPL55	---	---	---	---	---	TRUE	---	TRUE	---	---	---	---	---
1	228109053	228109221	169	228109181	11	6.33841	4.2879	2.08712	ENST00000336300	ENSG00000162910	MRPL55	---	---	---	---	---	TRUE	---	TRUE	---	---	---	---	---
1	228109053	228109221	169	228109181	11	6.33841	4.2879	2.08712	ENST00000430433	ENSG00000162910	MRPL55	---	---	---	---	---	TRUE	---	TRUE	---	---	---	---	---
1	228109053	228109221	169	228109181	11	6.33841	4.2879	2.08712	ENST00000336520	ENSG00000162910	MRPL55	---	---	---	---	---	TRUE	---	TRUE	---	---	---	---	---
1	228109053	228109221	169	228109181	11	6.33841	4.2879	2.08712	ENST00000457264	ENSG00000162910	MRPL55	---	---	---	---	---	TRUE	---	TRUE	---	---	---	---	---
1	228109053	228109221	169	228109181	11	6.33841	4.2879	2.08712	ENST00000483159	ENSG00000162910	MRPL55	---	---	---	---	---	TRUE	---	TRUE	---	---	---	---	---
1	228109053	228109221	169	228109181	11	6.33841	4.2879	2.08712	ENST00000492170	ENSG00000162910	MRPL55	---	---	---	---	---	---	---	TRUE	---	---	---	---	---
1	228109053	228109221	169	228109181	11	6.33841	4.2879	2.08712	ENST00000489430	ENSG00000162910	MRPL55	---	---	---	---	---	---	---	TRUE	---	---	---	---	---
1	228748901	228749061	161	228749022	11	6.33841	4.2879	2.08712	ENSG00000116574	---	RHOU	---	---	---	---	---	---	---	---	---	---	---	TRUE	---
1	230083052	230083295	244	230083207	11	6.33841	4.2879	2.08712	ENST00000492568	ENSG00000143641	GALNT2	---	---	---	---	---	---	---	---	---	---	TRUE	---	---
1	233128781	233129197	417	233129089	11	6.33841	4.2879	2.08712	ENST00000519530	ENSG00000135749	PCNX2	---	---	---	---	---	---	---	---	---	---	TRUE	---	---
1	233128781	233129197	417	233129089	11	6.33841	4.2879	2.08712	Intergenic_1_2649	---	PCNX2	---	---	---	---	---	---	---	---	---	---	---	---	TRUE
2	43224433	43225611	1179	43224561	11	6.33841	4.2879	2.08712	ENST00000623515	ENSG00000279873	LINC01126	---	---	TRUE	---	---	---	---	---	---	---	---	---	---
2	43224433	43225611	1179	43224561	11	6.33841	4.2879	2.08712	ENST00000282388	ENSG00000152518	ZFP36L2	---	---	---	---	---	---	---	---	TRUE	---	---	---	---
2	43224433	43225611	1179	43224561	11	6.33841	4.2879	2.08712	ENSG00000287387	---	ZFP36L2	---	---	---	---	---	---	---	---	---	---	---	TRUE	---
2	87353694	87353952	259	87353854	11	6.33841	4.2879	2.08712	Intergenic_2_793	---	ST3GAL5	---	---	---	---	---	---	---	---	---	---	---	---	TRUE
2	87417009	87417169	161	87417143	11	6.33841	4.2879	2.08712	Intergenic_2_794	---	AC068279.1	---	---	---	---	---	---	---	---	---	---	---	---	TRUE
2	90253783	90254035	253	90253891	11	6.33841	4.2879	2.08712	Intergenic_2_872	---	AC244205.2	---	---	---	---	---	---	---	---	---	---	---	---	TRUE
2	217809287	217809491	205	217809423	11	6.33841	4.2879	2.08712	ENST00000649572	---	AC098820.2	---	---	---	---	---	---	---	---	---	---	TRUE	---	---
2	217809287	217809491	205	217809423	11	6.33841	4.2879	2.08712	Intergenic_2_1954	---	AC098820.2	---	---	---	---	---	---	---	---	---	---	---	---	TRUE
4	189491494	189491689	196	189491607	11	6.33841	4.2879	2.08712	Intergenic_4_1577	---	IRF2	---	---	---	---	---	---	---	---	---	---	---	---	TRUE
5	218734	218949	216	218802	11	6.33841	4.2879	2.08712	ENST00000296824	ENSG00000164366	CCDC127	TRUE	---	---	---	---	---	---	---	---	---	---	---	---
5	218734	218949	216	218802	11	6.33841	4.2879	2.08712	ENST00000565521	ENSG00000260774	AC021087.3	---	TRUE	---	---	---	---	---	---	---	---	---	---	---
5	218734	218949	216	218802	11	6.33841	4.2879	2.08712	ENST00000651543	---	AC021087.3	---	---	---	---	---	---	---	---	---	TRUE	---	---	---
5	218734	218949	216	218802	11	6.33841	4.2879	2.08712	ENST00000507522	ENSG00000073578	SDHA	---	---	---	---	---	---	---	---	---	TRUE	---	---	---
5	392143	392320	178	392262	11	6.33841	4.2879	2.08712	ENST00000512529	ENSG00000063438	AHRR	---	---	---	---	---	---	---	---	---	---	TRUE	---	---
5	392143	392320	178	392262	11	6.33841	4.2879	2.08712	ENST00000507048	ENSG00000063438	AHRR	---	---	---	---	---	---	---	---	---	---	TRUE	---	---
5	47104818	47104978	161	47104866	11	6.33841	4.2879	2.08712	Intergenic_5_405	---	CCL28	---	---	---	---	---	---	---	---	---	---	---	---	TRUE
5	49991232	49991467	236	49991277	11	6.33841	4.2879	2.08712	Intergenic_5_405	---	CCL28	---	---	---	---	---	---	---	---	---	---	---	---	TRUE
5	98576629	98576788	160	98576694	11	6.33841	4.2879	2.08712	ENST00000513884	ENSG00000251102	CTBP2P4	---	---	---	---	---	---	---	TRUE	---	---	---	---	---
6	225069	225296	228	225153	11	6.33841	4.2879	2.08712	Intergenic_6_7	---	BTNL9	---	---	---	---	---	---	---	---	---	---	---	---	TRUE
6	1518781	1519298	518	1518976	11	6.33841	4.2879	2.08712	ENST00000404600	ENSG00000218027	AL512329.1	---	---	---	TRUE	---	---	---	---	---	---	---	---	---
6	12215218	12215406	189	12215319	11	6.33841	4.2879	2.08712	Intergenic_6_125	---	NEDD9	---	---	---	---	---	---	---	---	---	---	---	---	TRUE
6	43172605	43172761	157	43172709	11	6.33841	4.2879	2.08712	ENST00000265354	ENSG00000112658	SRF	---	---	---	---	---	---	---	---	---	TRUE	---	---	---
6	168057071	168057304	234	168057182	11	6.33841	4.2879	2.08712	ENST00000468647	ENSG00000153303	FRMD1	---	---	---	---	---	---	TRUE	---	TRUE	---	---	---	---
6	168057071	168057304	234	168057182	11	6.33841	4.2879	2.08712	ENST00000509157	ENSG00000153303	FRMD1	---	---	---	---	---	---	TRUE	---	TRUE	---	---	---	---
6	168057071	168057304	234	168057182	11	6.33841	4.2879	2.08712	ENST00000646385	---	FRMD1	---	---	---	---	---	---	---	---	TRUE	---	---	---	---
6	168057071	168057304	234	168057182	11	6.33841	4.2879	2.08712	ENST00000644440	---	FRMD1	---	---	---	---	---	---	---	---	TRUE	---	---	---	---
6	168057071	168057304	234	168057182	11	6.33841	4.2879	2.08712	ENST00000283309	ENSG00000153303	FRMD1	---	---	---	---	---	---	---	---	TRUE	---	---	---	---
6	168057071	168057304	234	168057182	11	6.33841	4.2879	2.08712	ENST00000432403	ENSG00000153303	FRMD1	---	---	---	---	---	---	---	---	TRUE	---	---	---	---
6	168057071	168057304	234	168057182	11	6.33841	4.2879	2.08712	ENST00000358587	ENSG00000153303	FRMD1	---	---	---	---	---	---	---	---	TRUE	---	---	---	---
6	168057071	168057304	234	168057182	11	6.33841	4.2879	2.08712	ENST00000440994	ENSG00000153303	FRMD1	---	---	---	---	---	---	---	---	TRUE	---	---	---	---
6	168057071	168057304	234	168057182	11	6.33841	4.2879	2.08712	ENST00000336070	ENSG00000153303	FRMD1	---	---	---	---	---	---	---	---	TRUE	---	---	---	---
6	168057071	168057304	234	168057182	11	6.33841	4.2879	2.08712	Intergenic_6_1608	---	FRMD1	---	---	---	---	---	---	---	---	---	---	---	---	TRUE
7	44117380	44117613	234	44117484	11	6.33841	4.2879	2.08712	ENST00000481104	ENSG00000106628	POLD2	---	---	---	---	---	---	---	TRUE	---	---	---	---	---
7	44117380	44117613	234	44117484	11	6.33841	4.2879	2.08712	ENST00000464871	ENSG00000106628	POLD2	---	---	---	---	---	---	---	---	TRUE	---	---	---	---
7	44117380	44117613	234	44117484	11	6.33841	4.2879	2.08712	ENSG00000106624	---	AEBP1	---	---	---	---	---	---	---	---	---	---	---	TRUE	---
7	150624746	150624902	157	150624840	11	6.33841	4.2879	2.08712	ENSG00000133561	---	GIMAP6	---	---	---	---	---	---	---	---	---	---	---	TRUE	---
7	150624746	150624902	157	150624840	11	6.33841	4.2879	2.08712	Intergenic_7_1467	---	GIMAP6	---	---	---	---	---	---	---	---	---	---	---	---	TRUE
7	151118806	151118968	163	151118872	11	6.33841	4.2879	2.08712	ENST00000473633	ENSG00000133612	AGAP3	---	---	---	---	---	---	---	---	---	---	TRUE	---	---
8	22056670	22056826	157	22056739	11	6.33841	4.2879	2.08712	ENST00000519333	ENSG00000158856	DMTN	---	---	---	---	---	---	---	---	---	---	TRUE	---	---
8	22588618	22588780	163	22588719	11	6.33841	4.2879	2.08712	ENST00000430850	ENSG00000248235	AC037459.1	TRUE	---	---	---	---	---	---	---	---	---	---	---	---
8	22588618	22588780	163	22588719	11	6.33841	4.2879	2.08712	ENST00000464275	ENSG00000120913	PDLIM2	---	---	---	---	---	TRUE	---	TRUE	---	---	---	---	---
8	22588618	22588780	163	22588719	11	6.33841	4.2879	2.08712	ENST00000622226	ENSG00000120913	PDLIM2	---	---	---	---	---	---	---	TRUE	---	---	---	---	---
9	64071099	64071433	335	64071291	11	6.33841	4.2879	2.08712	Intergenic_9_475	---	AL772155.3	---	---	---	---	---	---	---	---	---	---	---	---	TRUE
9	113079558	113079845	288	113079754	11	6.33841	4.2879	2.08712	ENSG00000284867	---	SLC44A1	---	---	---	---	---	---	---	---	---	---	---	TRUE	---
10	41541899	41542058	160	41541963	11	6.33841	4.2879	2.08712	Intergenic_10_392	---	CCNY	---	---	---	---	---	---	---	---	---	---	---	---	TRUE
10	133787254	133787415	162	133787341	11	6.33841	4.2879	2.08712	Intergenic_10_1303	---	DUX4L15	---	---	---	---	---	---	---	---	---	---	---	---	TRUE
11	398116	398296	181	398224	11	6.33841	4.2879	2.08712	ENST00000525642	ENSG00000184363	PKP3	---	---	---	---	---	---	---	---	---	---	TRUE	---	---
11	52954213	52954424	212	52954363	11	6.33841	4.2879	2.08712	Intergenic_11_598	---	DGKZ	---	---	---	---	---	---	---	---	---	---	---	---	TRUE
11	54388498	54388654	157	54388575	11	6.33841	4.2879	2.08712	Intergenic_11_598	---	DGKZ	---	---	---	---	---	---	---	---	---	---	---	---	TRUE
12	9306042	9306201	160	9306157	11	6.33841	4.2879	2.08712	ENST00000539757	ENSG00000111788	AC009533.1	---	---	---	---	---	---	---	---	---	---	TRUE	---	---
12	49292775	49292978	204	49292884	11	6.33841	4.2879	2.08712	ENST00000451891	ENSG00000135406	PRPH	TRUE	---	---	---	---	---	---	---	---	---	---	---	---
12	49292775	49292978	204	49292884	11	6.33841	4.2879	2.08712	ENST00000553259	ENSG00000258334	AC125611.4	---	---	---	---	---	---	---	---	TRUE	---	---	---	---
13	100451858	100452036	179	100451938	11	6.33841	4.2879	2.08712	ENST00000428969	ENSG00000175198	PCCA	---	---	---	---	---	---	---	---	---	---	TRUE	---	---
14	17236715	17236871	157	17236781	11	6.33841	4.2879	2.08712	Intergenic_14_2	---	LINC00454	---	---	---	---	---	---	---	---	---	---	---	---	TRUE
14	19232240	19232566	327	19232462	11	6.33841	4.2879	2.08712	ENST00000547821	ENSG00000258781	AL589743.2	---	---	TRUE	---	---	---	---	---	---	---	---	---	---
14	23411907	23412089	183	23412000	11	6.33841	4.2879	2.08712	ENST00000405093	ENSG00000197616	MYH6	---	---	---	TRUE	---	---	---	---	---	---	---	---	---
14	23411907	23412089	183	23412000	11	6.33841	4.2879	2.08712	ENST00000557368	ENSG00000258444	AL132855.1	---	---	---	TRUE	---	---	---	---	---	---	---	---	---
14	23411907	23412089	183	23412000	11	6.33841	4.2879	2.08712	ENSG00000092054	---	MYH7	---	---	---	---	---	---	---	---	---	---	---	TRUE	---
14	37592179	37592369	191	37592244	11	6.33841	4.2879	2.08712	ENST00000556845	ENSG00000139865	TTC6	---	---	---	TRUE	---	---	---	---	---	---	---	---	---
14	37592179	37592369	191	37592244	11	6.33841	4.2879	2.08712	ENST00000250448	ENSG00000129514	FOXA1	---	---	---	---	---	---	---	---	TRUE	---	---	---	---
14	37592179	37592369	191	37592244	11	6.33841	4.2879	2.08712	ENST00000545425	ENSG00000129514	FOXA1	---	---	---	---	---	---	---	---	TRUE	---	---	---	---
14	49676776	49676979	204	49676877	11	6.33841	4.2879	2.08712	ENST00000554632	ENSG00000259155	AL591767.3	TRUE	---	---	---	---	---	---	---	---	---	---	---	---
14	49676776	49676979	204	49676877	11	6.33841	4.2879	2.08712	ENST00000554984	ENSG00000258462	AL591767.2	---	---	---	---	TRUE	---	---	---	---	---	---	---	---

## Sheet: Supplementary Table 3
Supplementary Table 3 Primers and siRNA seguences used in this study
Primers for qRT-PCR
Primer name 5′-3′	5′-3′
β-actin-F	CATGTACGTTGCTATCCAGGC
β-actin-R	CTCCTTAATGTCACGCACGAT
DLEU1-F	CTGCCCCAAAGTCTTAGAACTG
DLEU1-R	AAGAATGGCTGGCAAAGGCT
ASCC2-F	GACGGGGCCAATACCACAC
ASCC2-R	TCTGTAACAAAAGTCGTGCTTCT
ALKBH3-F	TGGGCTGCCCCTGTTAAAAG
ALKBH3-R	TGTCAATCACTCGTGGCTCAG
E2F1-F	ACGCTATGAGACCTCACTGAA
E2F1-R	TCCTGGGTCAACCCCTCAAG
G6PD-F	CGAGGCCGTCACCAAGAAC
G6PD-R	GTAGTGGTCGATGCGGTAGA
GLUT1-F	CTTTGTGGCCTTCTTTGAAGT
GLUT1-R	CCACACAGTTGCTCCACAT
GLUT4-F	TGGAAGGAAAAGGGCCATGCTG
GLUT4-R	CAATGAGGAATCGTCCAAGGATG
HK2-F	GAGGACCTGGACCTCTCAAC
HK2-R	TCCTGAGGCAATTCATCAGT
LDHA-F	CAGCCTTTTCCTTAGAACACC
LDHA-R	CACGTAGGTCAAGATATCCAC
Primers for ChIP assay
Primer name 5′-3′	5′-3′
G6PD-promoter-F	CTTCCGGATCCCACAGCTAT
G6PD-promoter-R	ACGGATGGAACCCTGTCTTT
G6PD-intron2-F	GGGTTTCATGGTAGAGCACG
G6PD-intron2-R	GGAGGCCCTTTTGTTGGTTT
ASCC2-intron-F	CTTTGCTCCTCTTGCGGTC
ASCC2-intron-R	CTTTGCTCCTCTTGCGGTC
H3K27Ac-promoter-F	GGGATCCCAGCTGACCAGCTG
H3K27Ac-promoter-R	GAGGCACGATGATCCAGGTGATGAG
H3K4me3-promoter-F	CTGAGCCACAGTGCGAGCCG
H3K4me3-promoter-R	GACAGTAAGGCCTGTTACCCGAGC
shRNA
Primer name 5′-3′	5′-3′
pLKO/DLEU1-sh1	CCAGCATGTTTCTCCCATTTA
pLKO/DLEU1-sh2	TGAGTCACAATGCAGACAAAT
pTSB/ASCC2-sh1	GCAGAAGGCAGACCGGTATTT
pTSB/ASCC2-sh2	TGATACCTGCACCACACTTTG
pTSB/E2F1-sh1	ACCTCTTCGACTGTGACTTTG
pTSB/E2F1-sh2	CGCTATGAGACCTCACTGAAT
pTSB/G6PD-sh1	TCAGTCGGATACACACATATT
pTSB/G6PD-sh2	GTCGTCCTCTATGTGGAGAAT
